# Supplementary material for: Chloridobis[2-(1,5-dimethyl-1H-pyrazol-3-yl-κN 2)-1-methyl-1H-imidazole-κN 3]copper(II) chloride methanol hemisolvate tetra­hydrate
Source: Acta Crystallogr Sect E Struct Rep Online. 2010 Jan 9;66(Pt 2):m134–5. doi: 10.1107/S1600536810000048 (PMC2979776; doi:10.1107/S1600536810000048)
Supplement: Supplementary file 1 [file e-66-0m134-sup1.cif]

##############################################################################
###                                                                        ###
###        Electronic paper (Acta Crystallographica Section E)             ###
###                                                                        ###
##############################################################################
#                                                                            #
# This CIF contains the data in a paper accepted for publication in Acta     #
# Crystallographica Section E. It conforms to the requirements of Notes      #
# for Authors for Section E, and has been peer reviewed under the auspices   #
# of the IUCr Commission on Journals.                                        #
#                                                                            #
# Full details of the Crystallographic Information File format               #
# are given in the paper "The Crystallographic Information File (CIF):       #
# a New Standard Archive File for Crystallography" by S. R. Hall, F. H.      #
# Allen and I. D. Brown [Acta Cryst. (1991), A47, 655-685].                  #
#                                                                            #
# The current version of the core CIF dictionary is obtainable from          #
# ftp://ftp.iucr.org/pub/cif_core.dic. The current version number is 2.4.    #
#                                                                            #
# Software is freely available for graphical display of the structure(s) in  #
# this CIF.  For information consult the CIF home page http://www.iucr.org/  #
# cif/home.html                                                              #
#                                                                            #
# This file may be used for bona fide research purposes within the           #
# scientific community so long as proper attribution is given to the journal # 
# article from which it was obtained.                                        #
#                                                                            #
##############################################################################
                                             
data_I
_audit_creation_method     SHELXL-97
_chemical_name_systematic
;
Chloridobis[2-(1,5-dimethyl-1<i>H</i>-pyrazol-3-yl-\k<i>N</i>^2^)-1-methyl-
1<i>H</i>-imidazole-\k<i>N</i>^3^]copper(II) chloride methanol hemisolvate
tetrahydrate
;
_chemical_name_common     ?
_chemical_formula_moiety     'C18 H24 Cl1 Cu1 N8 +, Cl -, 0.5(C H4 O), 4(H2 O)'
_chemical_formula_sum     'C18.50 H34 Cl2 Cu N8 O4.50'
_chemical_formula_iupac     '[Cu Cl (C9 H12 N4)2] Cl, 0.5C H4 O, 4H2 O'
_chemical_formula_weight     574.98
_chemical_melting_point     ?
_symmetry_cell_setting     Monoclinic
_symmetry_space_group_name_H-M     'P 21/c'
_symmetry_space_group_name_Hall     '-P 2ybc'
loop_
    _symmetry_equiv_pos_as_xyz
    'x, y, z'
    '-x, y+1/2, -z+1/2'
    '-x, -y, -z'
    'x, -y-1/2, z-1/2'
_cell_length_a     12.5213(3)
_cell_length_b     15.5386(4)
_cell_length_c     14.1806(4)
_cell_angle_alpha     90.00
_cell_angle_beta     100.8830(10)
_cell_angle_gamma     90.00
_cell_volume     2709.40(12)
_cell_formula_units_Z     4
_cell_measurement_reflns_used     4291
_cell_measurement_theta_min     2.62
_cell_measurement_theta_max     29.84
_cell_measurement_temperature     298(2)
_exptl_crystal_description     Block
_exptl_crystal_colour     green
_exptl_crystal_size_max     0.44
_exptl_crystal_size_mid     0.33
_exptl_crystal_size_min     0.19
_exptl_crystal_density_diffrn     1.410
_exptl_crystal_density_meas     ?
_exptl_crystal_density_method     'not measured'
_exptl_crystal_F_000     1200
_exptl_absorpt_coefficient_mu     1.044
_exptl_absorpt_correction_type     multi-scan
_exptl_absorpt_process_details     '(SADABS; Bruker, 2005)'
_exptl_absorpt_correction_T_min     0.668
_exptl_absorpt_correction_T_max     0.820
_diffrn_ambient_temperature     298(2)
_diffrn_radiation_type     MoK\a
_diffrn_radiation_wavelength     0.71073
_diffrn_radiation_source     'fine-focus sealed tube'
_diffrn_radiation_monochromator     graphite
_diffrn_measurement_device_type     'Bruker X8 APEXII area-detector'
_diffrn_measurement_method     '\f and \w scans'
_diffrn_detector_area_resol_mean     ?
_diffrn_reflns_number     47954
_diffrn_reflns_av_R_equivalents     0.0291
_diffrn_reflns_av_sigmaI/netI     0.0223
_diffrn_reflns_theta_min     2.74
_diffrn_reflns_theta_max     30.00
_diffrn_reflns_theta_full     30.00
_diffrn_measured_fraction_theta_max     0.999
_diffrn_measured_fraction_theta_full     0.999
_diffrn_reflns_limit_h_min     -17
_diffrn_reflns_limit_h_max     17
_diffrn_reflns_limit_k_min     -20
_diffrn_reflns_limit_k_max     21
_diffrn_reflns_limit_l_min     -19
_diffrn_reflns_limit_l_max     19
_diffrn_standards_number     0
_diffrn_standards_interval_count     .
_diffrn_standards_interval_time     .
_diffrn_standards_decay_%     ?
_refine_special_details
;
Refinement of <i>F</i>^2^ against ALL reflections. The weighted <i>R</i>-factor
<i>wR</i> and goodness of fit <i>S</i> are based on <i>F</i>^2^, conventional
<i>R</i>-factors <i>R</i> are based on <i>F</i>, with <i>F</i> set to zero for
negative <i>F</i>^2^. The threshold expression of <i>F</i>^2^ >
\s(<i>F</i>^2^) is used only for calculating <i>R</i>-factors(gt) <i>etc</i>.
and is not relevant to the choice of reflections for refinement.
<i>R</i>-factors based on <i>F</i>^2^ are statistically about twice as large
as those based on <i>F</i>, and <i>R</i>- factors based on ALL data will be
even larger.
;
_reflns_number_total     7884
_reflns_number_gt     5480
_reflns_threshold_expression     I>2\s(I)
_refine_ls_structure_factor_coef     Fsqd
_refine_ls_matrix_type     full
_refine_ls_R_factor_all     0.0628
_refine_ls_R_factor_gt     0.0379
_refine_ls_wR_factor_gt     0.1064
_refine_ls_wR_factor_ref     0.1235
_refine_ls_goodness_of_fit_ref     1.013
_refine_ls_restrained_S_all     1.013
_refine_ls_number_reflns     7884
_refine_ls_number_parameters     323
_refine_ls_number_restraints     0
_refine_ls_hydrogen_treatment     constr
_refine_ls_weighting_scheme     calc
_refine_ls_weighting_details
         'calc w=1/[\s^2^(Fo^2^)+(0.0649P)^2^+0.7437P] where P=(Fo^2^+2Fc^2^)/3'
_atom_sites_solution_hydrogens     geom
_atom_sites_solution_primary     direct
_atom_sites_solution_secondary     difmap
_refine_ls_shift/su_max     0.001
_refine_ls_shift/su_mean     0.000
_refine_diff_density_max     0.393
_refine_diff_density_min     -0.263
_refine_ls_extinction_method     none
_refine_ls_extinction_coef     ?
loop_
    _atom_type_symbol
    _atom_type_description
    _atom_type_scat_dispersion_real
    _atom_type_scat_dispersion_imag
    _atom_type_scat_source
    'C' 'C' 0.0033 0.0016
                         'International Tables Vol C Tables 4.2.6.8 and 6.1.1.4'
    'H' 'H' 0.0000 0.0000
                         'International Tables Vol C Tables 4.2.6.8 and 6.1.1.4'
    'N' 'N' 0.0061 0.0033
                         'International Tables Vol C Tables 4.2.6.8 and 6.1.1.4'
    'O' 'O' 0.0106 0.0060
                         'International Tables Vol C Tables 4.2.6.8 and 6.1.1.4'
    'Cl' 'Cl' 0.1484 0.1585
                         'International Tables Vol C Tables 4.2.6.8 and 6.1.1.4'
    'Cu' 'Cu' 0.3201 1.2651
                         'International Tables Vol C Tables 4.2.6.8 and 6.1.1.4'
_computing_data_collection     'APEX2 (Bruker, 2005)'
_computing_cell_refinement     'SAINT (Bruker, 2005)'
_computing_data_reduction     'SAINT (Bruker, 2005)'
_computing_structure_solution     'SHELXS97 (Sheldrick, 2008)'
_computing_structure_refinement     'SHELXL97 (Sheldrick, 2008)'
_computing_molecular_graphics
                   'ORTEP-3 for Windows (Farrugia,1997) and PLATON (Spek, 2009)'
_computing_publication_material     'WinGX (Farrugia, 1999)'
loop_
    _atom_site_type_symbol
    _atom_site_label
    _atom_site_fract_x
    _atom_site_fract_y
    _atom_site_fract_z
    _atom_site_U_iso_or_equiv
    _atom_site_adp_type
    _atom_site_calc_flag
    _atom_site_refinement_flags
    _atom_site_occupancy
    _atom_site_disorder_assembly
    _atom_site_disorder_group
    Cu Cu1 0.900612(18) 0.233115(15) 0.118071(16) 0.04439(9) Uani d . 1 . .
    Cl Cl1 0.90806(7) 0.08691(4) 0.12169(4) 0.0800(2) Uani d . 1 . .
    N N1 0.78145(13) 0.23508(10) 0.00716(12) 0.0454(3) Uani d . 1 . .
    N N2 0.70109(13) 0.28521(11) -0.13260(12) 0.0477(4) Uani d . 1 . .
    N N3 1.05116(12) 0.37246(10) 0.01121(11) 0.0417(3) Uani d . 1 . .
    N N4 0.96472(12) 0.32276(9) 0.02067(10) 0.0393(3) Uani d . 1 . .
    N N5 1.01880(13) 0.24643(10) 0.22878(12) 0.0450(4) Uani d . 1 . .
    N N6 1.09451(12) 0.30513(12) 0.36557(12) 0.0486(4) Uani d . 1 . .
    N N7 0.74464(12) 0.38061(10) 0.21093(10) 0.0399(3) Uani d . 1 . .
    N N8 0.83164(11) 0.32983(9) 0.20746(10) 0.0379(3) Uani d . 1 . .
    C C1 0.68255(17) 0.19476(15) -0.01803(16) 0.0570(5) Uani d . 1 . .
    H H1 0.6547 0.1532 0.0179 0.068 Uiso calc R 1 . .
    C C2 0.63247(18) 0.22604(15) -0.10454(17) 0.0571(5) Uani d . 1 . .
    H H2 0.5643 0.2102 -0.1384 0.068 Uiso calc R 1 . .
    C C3 0.79083(15) 0.28850(11) -0.06320(12) 0.0403(4) Uani d . 1 . .
    C C4 0.89033(15) 0.33733(10) -0.05888(12) 0.0379(3) Uani d . 1 . .
    C C5 0.92968(17) 0.39587(12) -0.11883(13) 0.0452(4) Uani d . 1 . .
    H H5 0.8937 0.4163 -0.1780 0.054 Uiso calc R 1 . .
    C C6 1.03251(16) 0.41695(11) -0.07205(13) 0.0443(4) Uani d . 1 . .
    C C7 0.6782(2) 0.33629(16) -0.22015(15) 0.0620(6) Uani d . 1 . .
    H H7A 0.6052 0.3252 -0.2531 0.093 Uiso calc R 1 . .
    H H7B 0.7283 0.3211 -0.2609 0.093 Uiso calc R 1 . .
    H H7C 0.6859 0.3963 -0.2042 0.093 Uiso calc R 1 . .
    C C8 1.11508(19) 0.47529(14) -0.10149(17) 0.0588(5) Uani d . 1 . .
    H H8A 1.0878 0.4972 -0.1648 0.088 Uiso calc R 1 . .
    H H8B 1.1811 0.4439 -0.1016 0.088 Uiso calc R 1 . .
    H H8C 1.1295 0.5224 -0.0571 0.088 Uiso calc R 1 . .
    C C9 1.14876(18) 0.37281(16) 0.08480(18) 0.0626(6) Uani d . 1 . .
    H H9A 1.1915 0.4227 0.0771 0.094 Uiso calc R 1 . .
    H H9B 1.1904 0.3218 0.0791 0.094 Uiso calc R 1 . .
    H H9C 1.1290 0.3741 0.1470 0.094 Uiso calc R 1 . .
    C C10 1.12060(17) 0.21135(15) 0.25698(17) 0.0567(5) Uani d . 1 . .
    H H10 1.1517 0.1696 0.2236 0.068 Uiso calc R 1 . .
    C C11 1.16802(17) 0.24752(15) 0.34115(18) 0.0583(5) Uani d . 1 . .
    H H11 1.2372 0.2357 0.3759 0.070 Uiso calc R 1 . .
    C C12 1.00555(14) 0.30198(12) 0.29551(13) 0.0410(4) Uani d . 1 . .
    C C13 0.90411(14) 0.34939(11) 0.28650(12) 0.0373(3) Uani d . 1 . .
    C C14 0.86365(16) 0.41194(12) 0.34037(13) 0.0463(4) Uani d . 1 . .
    H H14 0.8983 0.4359 0.3982 0.056 Uiso calc R 1 . .
    C C15 0.76163(16) 0.43081(12) 0.28999(13) 0.0446(4) Uani d . 1 . .
    C C16 0.64923(17) 0.37722(16) 0.13561(16) 0.0570(5) Uani d . 1 . .
    H H16A 0.6096 0.4302 0.1345 0.086 Uiso calc R 1 . .
    H H16B 0.6038 0.3302 0.1474 0.086 Uiso calc R 1 . .
    H H16C 0.6710 0.3690 0.0748 0.086 Uiso calc R 1 . .
    C C17 0.6784(2) 0.49353(17) 0.31146(19) 0.0672(6) Uani d . 1 . .
    H H17A 0.7067 0.5233 0.3702 0.101 Uiso calc R 1 . .
    H H17B 0.6135 0.4631 0.3181 0.101 Uiso calc R 1 . .
    H H17C 0.6618 0.5343 0.2599 0.101 Uiso calc R 1 . .
    C C18 1.1111(2) 0.35786(17) 0.45289(17) 0.0655(6) Uani d . 1 . .
    H H18A 1.1821 0.3467 0.4902 0.098 Uiso calc R 1 . .
    H H18B 1.0569 0.3438 0.4900 0.098 Uiso calc R 1 . .
    H H18C 1.1053 0.4176 0.4356 0.098 Uiso calc R 1 . .
    O O5 0.6547(5) -0.0238(4) 0.0811(5) 0.130(2) Uani d P 0.50 . .
    H H5A 0.6516 0.0148 0.1199 0.195 Uiso calc PR 0.50 . .
    C C19 0.5593(8) -0.0440(7) 0.0398(6) 0.123(3) Uani d P 0.50 . .
    H H19A 0.5173 0.0073 0.0231 0.185 Uiso calc PR 0.50 . .
    H H19B 0.5258 -0.0785 0.0823 0.185 Uiso calc PR 0.50 . .
    H H19C 0.5626 -0.0762 -0.0174 0.185 Uiso calc PR 0.50 . .
    O O1 0.38934(14) 0.50044(13) 0.08744(14) 0.0760(5) Uani d . 1 . .
    H H1A 0.3877 0.4702 0.0374 0.114 Uiso d R 1 . .
    H H1B 0.4383 0.5370 0.0841 0.114 Uiso d R 1 . .
    O O2 0.6051(2) 0.73482(18) 0.27534(18) 0.1147(9) Uani d . 1 . .
    H H2A 0.6107 0.7026 0.2296 0.172 Uiso d R 1 . .
    H H2B 0.6581 0.7289 0.3199 0.172 Uiso d R 1 . .
    O O3 0.6009(3) 0.6933(2) 0.46268(19) 0.1391(11) Uani d . 1 . .
    H H3A 0.5428 0.6909 0.4210 0.209 Uiso d R 1 . .
    H H3B 0.5919 0.7388 0.4938 0.209 Uiso d R 1 . .
    O O4 0.3845(3) 0.4064(2) 0.25444(18) 0.1355(10) Uani d . 1 . .
    H H4A 0.3913 0.4417 0.2114 0.203 Uiso d R 1 . .
    H H4B 0.3836 0.3559 0.2350 0.203 Uiso d R 1 . .
    Cl Cl2 0.58501(5) 0.62937(4) 0.07857(5) 0.07005(17) Uani d . 1 . .
loop_
    _atom_site_aniso_label
    _atom_site_aniso_U_11
    _atom_site_aniso_U_22
    _atom_site_aniso_U_33
    _atom_site_aniso_U_12
    _atom_site_aniso_U_13
    _atom_site_aniso_U_23
    Cu1 0.05202(15) 0.03657(13) 0.04530(14) -0.00040(9) 0.01102(10) 0.00375(9)
    Cl1 0.1459(7) 0.0368(3) 0.0565(3) 0.0098(3) 0.0171(4) 0.0002(2)
    N1 0.0476(9) 0.0430(8) 0.0478(8) -0.0077(7) 0.0150(7) -0.0046(6)
    N2 0.0480(9) 0.0485(9) 0.0462(8) 0.0079(7) 0.0078(7) -0.0106(7)
    N3 0.0440(8) 0.0371(7) 0.0465(8) -0.0030(6) 0.0150(6) 0.0028(6)
    N4 0.0412(7) 0.0366(7) 0.0423(8) -0.0017(6) 0.0132(6) 0.0050(6)
    N5 0.0451(8) 0.0440(8) 0.0481(9) 0.0087(6) 0.0147(7) 0.0099(7)
    N6 0.0430(9) 0.0481(9) 0.0521(9) -0.0002(7) 0.0025(7) 0.0122(7)
    N7 0.0399(8) 0.0383(8) 0.0425(7) 0.0049(6) 0.0106(6) 0.0043(6)
    N8 0.0379(7) 0.0365(7) 0.0405(7) 0.0032(6) 0.0101(6) 0.0033(6)
    C1 0.0536(12) 0.0569(13) 0.0624(13) -0.0135(10) 0.0162(10) -0.0089(10)
    C2 0.0450(10) 0.0635(14) 0.0624(13) -0.0067(9) 0.0094(9) -0.0179(10)
    C3 0.0449(9) 0.0368(8) 0.0403(9) 0.0034(7) 0.0108(7) -0.0082(7)
    C4 0.0479(9) 0.0322(8) 0.0356(8) 0.0038(7) 0.0131(7) -0.0027(6)
    C5 0.0636(12) 0.0383(9) 0.0364(8) 0.0039(8) 0.0161(8) 0.0031(7)
    C6 0.0598(11) 0.0327(8) 0.0463(9) 0.0000(7) 0.0248(8) 0.0012(7)
    C7 0.0657(14) 0.0666(15) 0.0504(11) 0.0174(11) 0.0029(10) -0.0034(10)
    C8 0.0776(15) 0.0408(11) 0.0663(13) -0.0104(9) 0.0347(11) 0.0020(9)
    C9 0.0494(12) 0.0639(14) 0.0715(14) -0.0105(10) 0.0036(10) 0.0135(11)
    C10 0.0514(11) 0.0585(12) 0.0633(13) 0.0173(9) 0.0188(10) 0.0174(10)
    C11 0.0438(11) 0.0633(13) 0.0666(14) 0.0114(9) 0.0073(9) 0.0216(11)
    C12 0.0393(9) 0.0391(9) 0.0452(9) 0.0011(7) 0.0096(7) 0.0129(7)
    C13 0.0418(9) 0.0335(8) 0.0373(8) -0.0018(6) 0.0097(7) 0.0066(6)
    C14 0.0544(11) 0.0415(10) 0.0427(9) 0.0012(8) 0.0084(8) -0.0016(7)
    C15 0.0533(11) 0.0377(9) 0.0459(9) 0.0048(7) 0.0172(8) 0.0016(7)
    C16 0.0481(11) 0.0620(13) 0.0577(12) 0.0108(9) 0.0016(9) -0.0007(10)
    C17 0.0730(15) 0.0591(14) 0.0723(15) 0.0229(11) 0.0205(12) -0.0053(11)
    C18 0.0644(14) 0.0619(14) 0.0622(13) -0.0024(11) -0.0085(11) 0.0021(11)
    O5 0.141(5) 0.120(5) 0.152(5) 0.030(4) 0.087(4) 0.050(4)
    C19 0.127(7) 0.145(8) 0.113(6) 0.004(6) 0.060(5) 0.030(5)
    O1 0.0805(12) 0.0732(11) 0.0803(11) -0.0101(9) 0.0307(9) -0.0129(10)
    O2 0.139(2) 0.123(2) 0.0857(16) -0.0216(16) 0.0300(15) -0.0303(14)
    O3 0.176(3) 0.147(3) 0.0957(17) 0.028(2) 0.0274(18) -0.0217(18)
    O4 0.195(3) 0.115(2) 0.0959(17) -0.022(2) 0.0239(18) 0.0127(15)
    Cl2 0.0692(4) 0.0644(4) 0.0750(4) -0.0088(3) 0.0097(3) -0.0167(3)
_geom_special_details
;
All e.s.d.'s (except the e.s.d. in the dihedral angle between two l.s. planes)
are estimated using the full covariance matrix. The cell e.s.d.'s are taken
into account individually in the estimation of e.s.d.'s in distances, angles
and torsion angles; correlations between e.s.d.'s in cell parameters are only
used when they are defined by crystal symmetry. An approximate (isotropic)
treatment of cell e.s.d.'s is used for estimating e.s.d.'s involving l.s.
planes.
;
loop_
    _geom_bond_atom_site_label_1
    _geom_bond_atom_site_label_2
    _geom_bond_site_symmetry_2
    _geom_bond_distance
    _geom_bond_publ_flag
    Cu1 N1 . 1.9531(17) y
    Cu1 N5 . 1.9545(17) y
    Cu1 N4 . 2.2161(14) y
    Cu1 N8 . 2.2415(14) y
    Cu1 Cl1 . 2.2739(6) y
    N1 C3 . 1.320(2) ?
    N1 C1 . 1.374(3) ?
    N2 C3 . 1.348(2) ?
    N2 C2 . 1.368(3) ?
    N2 C7 . 1.456(3) ?
    N3 C6 . 1.350(2) ?
    N3 N4 . 1.357(2) ?
    N3 C9 . 1.450(3) ?
    N4 C4 . 1.340(2) ?
    N5 C12 . 1.314(3) ?
    N5 C10 . 1.374(3) ?
    N6 C12 . 1.346(2) ?
    N6 C11 . 1.374(3) ?
    N6 C18 . 1.467(3) ?
    N7 C15 . 1.349(2) ?
    N7 N8 . 1.354(2) ?
    N7 C16 . 1.445(3) ?
    N8 C13 . 1.337(2) ?
    C1 C2 . 1.358(3) ?
    C1 H1 . 0.93 ?
    C2 H2 . 0.93 ?
    C3 C4 . 1.450(3) ?
    C4 C5 . 1.397(2) ?
    C5 C6 . 1.372(3) ?
    C5 H5 . 0.93 ?
    C6 C8 . 1.493(3) ?
    C7 H7A . 0.96 ?
    C7 H7B . 0.96 ?
    C7 H7C . 0.96 ?
    C8 H8A . 0.96 ?
    C8 H8B . 0.96 ?
    C8 H8C . 0.96 ?
    C9 H9A . 0.96 ?
    C9 H9B . 0.96 ?
    C9 H9C . 0.96 ?
    C10 C11 . 1.351(4) ?
    C10 H10 . 0.93 ?
    C11 H11 . 0.93 ?
    C12 C13 . 1.453(2) ?
    C13 C14 . 1.390(3) ?
    C14 C15 . 1.372(3) ?
    C14 H14 . 0.93 ?
    C15 C17 . 1.499(3) ?
    C16 H16A . 0.96 ?
    C16 H16B . 0.96 ?
    C16 H16C . 0.96 ?
    C17 H17A . 0.96 ?
    C17 H17B . 0.96 ?
    C17 H17C . 0.96 ?
    C18 H18A . 0.96 ?
    C18 H18B . 0.96 ?
    C18 H18C . 0.96 ?
    O5 C19 . 1.266(10) ?
    O5 H5A . 0.82 ?
    C19 H19A . 0.96 ?
    C19 H19B . 0.96 ?
    C19 H19C . 0.96 ?
    O1 H1A . 0.85 ?
    O1 H1B . 0.84 ?
    O2 H2A . 0.83 ?
    O2 H2B . 0.83 ?
    O3 H3A . 0.85 ?
    O3 H3B . 0.85 ?
    O4 H4A . 0.84 ?
    O4 H4B . 0.83 ?
loop_
    _geom_angle_atom_site_label_1
    _geom_angle_atom_site_label_2
    _geom_angle_atom_site_label_3
    _geom_angle_site_symmetry_1
    _geom_angle_site_symmetry_3
    _geom_angle
    _geom_angle_publ_flag
    N1 Cu1 N5 . . 173.03(7) ?
    N1 Cu1 N4 . . 78.45(6) ?
    N5 Cu1 N4 . . 97.22(6) ?
    N1 Cu1 N8 . . 97.33(6) ?
    N5 Cu1 N8 . . 77.82(6) ?
    N4 Cu1 N8 . . 98.90(6) ?
    N1 Cu1 Cl1 . . 93.19(5) ?
    N5 Cu1 Cl1 . . 93.78(5) ?
    N4 Cu1 Cl1 . . 128.60(4) ?
    N8 Cu1 Cl1 . . 132.50(4) ?
    C3 N1 C1 . . 107.14(17) ?
    C3 N1 Cu1 . . 117.07(13) ?
    C1 N1 Cu1 . . 135.76(15) ?
    C3 N2 C2 . . 107.22(17) ?
    C3 N2 C7 . . 127.23(19) ?
    C2 N2 C7 . . 125.53(19) ?
    C6 N3 N4 . . 111.62(15) ?
    C6 N3 C9 . . 127.65(16) ?
    N4 N3 C9 . . 120.72(15) ?
    C4 N4 N3 . . 105.15(14) ?
    C4 N4 Cu1 . . 110.79(11) ?
    N3 N4 Cu1 . . 144.00(11) ?
    C12 N5 C10 . . 106.69(18) ?
    C12 N5 Cu1 . . 117.93(12) ?
    C10 N5 Cu1 . . 135.37(15) ?
    C12 N6 C11 . . 106.90(18) ?
    C12 N6 C18 . . 127.53(18) ?
    C11 N6 C18 . . 125.55(18) ?
    C15 N7 N8 . . 111.44(15) ?
    C15 N7 C16 . . 127.86(16) ?
    N8 N7 C16 . . 120.70(15) ?
    C13 N8 N7 . . 105.10(14) ?
    C13 N8 Cu1 . . 110.70(11) ?
    N7 N8 Cu1 . . 144.10(11) ?
    C2 C1 N1 . . 108.2(2) ?
    C2 C1 H1 . . 125.9 ?
    N1 C1 H1 . . 125.9 ?
    C1 C2 N2 . . 107.16(19) ?
    C1 C2 H2 . . 126.4 ?
    N2 C2 H2 . . 126.4 ?
    N1 C3 N2 . . 110.32(17) ?
    N1 C3 C4 . . 119.69(16) ?
    N2 C3 C4 . . 129.94(17) ?
    N4 C4 C5 . . 110.70(16) ?
    N4 C4 C3 . . 113.73(15) ?
    C5 C4 C3 . . 135.56(17) ?
    C6 C5 C4 . . 105.54(16) ?
    C6 C5 H5 . . 127.2 ?
    C4 C5 H5 . . 127.2 ?
    N3 C6 C5 . . 106.99(16) ?
    N3 C6 C8 . . 122.76(19) ?
    C5 C6 C8 . . 130.25(18) ?
    N2 C7 H7A . . 109.5 ?
    N2 C7 H7B . . 109.5 ?
    H7A C7 H7B . . 109.5 ?
    N2 C7 H7C . . 109.5 ?
    H7A C7 H7C . . 109.5 ?
    H7B C7 H7C . . 109.5 ?
    C6 C8 H8A . . 109.5 ?
    C6 C8 H8B . . 109.5 ?
    H8A C8 H8B . . 109.5 ?
    C6 C8 H8C . . 109.5 ?
    H8A C8 H8C . . 109.5 ?
    H8B C8 H8C . . 109.5 ?
    N3 C9 H9A . . 109.5 ?
    N3 C9 H9B . . 109.5 ?
    H9A C9 H9B . . 109.5 ?
    N3 C9 H9C . . 109.5 ?
    H9A C9 H9C . . 109.5 ?
    H9B C9 H9C . . 109.5 ?
    C11 C10 N5 . . 108.7(2) ?
    C11 C10 H10 . . 125.6 ?
    N5 C10 H10 . . 125.6 ?
    C10 C11 N6 . . 106.85(18) ?
    C10 C11 H11 . . 126.6 ?
    N6 C11 H11 . . 126.6 ?
    N5 C12 N6 . . 110.84(16) ?
    N5 C12 C13 . . 119.79(16) ?
    N6 C12 C13 . . 129.37(18) ?
    N8 C13 C14 . . 111.07(16) ?
    N8 C13 C12 . . 113.71(15) ?
    C14 C13 C12 . . 135.21(17) ?
    C15 C14 C13 . . 105.27(16) ?
    C15 C14 H14 . . 127.4 ?
    C13 C14 H14 . . 127.4 ?
    N7 C15 C14 . . 107.11(16) ?
    N7 C15 C17 . . 122.55(19) ?
    C14 C15 C17 . . 130.34(19) ?
    N7 C16 H16A . . 109.5 ?
    N7 C16 H16B . . 109.5 ?
    H16A C16 H16B . . 109.5 ?
    N7 C16 H16C . . 109.5 ?
    H16A C16 H16C . . 109.5 ?
    H16B C16 H16C . . 109.5 ?
    C15 C17 H17A . . 109.5 ?
    C15 C17 H17B . . 109.5 ?
    H17A C17 H17B . . 109.5 ?
    C15 C17 H17C . . 109.5 ?
    H17A C17 H17C . . 109.5 ?
    H17B C17 H17C . . 109.5 ?
    N6 C18 H18A . . 109.5 ?
    N6 C18 H18B . . 109.5 ?
    H18A C18 H18B . . 109.5 ?
    N6 C18 H18C . . 109.5 ?
    H18A C18 H18C . . 109.5 ?
    H18B C18 H18C . . 109.5 ?
    C19 O5 H5A . . 109.5 ?
    O5 C19 H19A . . 109.5 ?
    O5 C19 H19B . . 109.5 ?
    H19A C19 H19B . . 109.5 ?
    O5 C19 H19C . . 109.5 ?
    H19A C19 H19C . . 109.5 ?
    H19B C19 H19C . . 109.5 ?
    H1A O1 H1B . . 103.3 ?
    H2A O2 H2B . . 110.7 ?
    H3A O3 H3B . . 102.6 ?
    H4A O4 H4B . . 111.9 ?
loop_
    _geom_torsion_atom_site_label_1
    _geom_torsion_atom_site_label_2
    _geom_torsion_atom_site_label_3
    _geom_torsion_atom_site_label_4
    _geom_torsion_site_symmetry_1
    _geom_torsion_site_symmetry_2
    _geom_torsion_site_symmetry_3
    _geom_torsion_site_symmetry_4
    _geom_torsion
    _geom_torsion_publ_flag
    N4 Cu1 N1 C3 . . . . -4.61(13) ?
    N8 Cu1 N1 C3 . . . . 93.03(14) ?
    Cl1 Cu1 N1 C3 . . . . -133.39(13) ?
    N4 Cu1 N1 C1 . . . . 177.6(2) ?
    N8 Cu1 N1 C1 . . . . -84.8(2) ?
    Cl1 Cu1 N1 C1 . . . . 48.8(2) ?
    C6 N3 N4 C4 . . . . -0.30(19) ?
    C9 N3 N4 C4 . . . . -179.64(18) ?
    C6 N3 N4 Cu1 . . . . -177.04(15) ?
    C9 N3 N4 Cu1 . . . . 3.6(3) ?
    N1 Cu1 N4 C4 . . . . 4.05(12) ?
    N5 Cu1 N4 C4 . . . . -170.41(12) ?
    N8 Cu1 N4 C4 . . . . -91.68(12) ?
    Cl1 Cu1 N4 C4 . . . . 88.86(12) ?
    N1 Cu1 N4 N3 . . . . -179.3(2) ?
    N5 Cu1 N4 N3 . . . . 6.2(2) ?
    N8 Cu1 N4 N3 . . . . 84.9(2) ?
    Cl1 Cu1 N4 N3 . . . . -94.5(2) ?
    N4 Cu1 N5 C12 . . . . 95.69(14) ?
    N8 Cu1 N5 C12 . . . . -1.91(13) ?
    Cl1 Cu1 N5 C12 . . . . -134.62(13) ?
    N4 Cu1 N5 C10 . . . . -83.1(2) ?
    N8 Cu1 N5 C10 . . . . 179.3(2) ?
    Cl1 Cu1 N5 C10 . . . . 46.61(19) ?
    C15 N7 N8 C13 . . . . -0.05(19) ?
    C16 N7 N8 C13 . . . . 179.66(17) ?
    C15 N7 N8 Cu1 . . . . -175.72(15) ?
    C16 N7 N8 Cu1 . . . . 4.0(3) ?
    N1 Cu1 N8 C13 . . . . -172.90(11) ?
    N5 Cu1 N8 C13 . . . . 2.02(11) ?
    N4 Cu1 N8 C13 . . . . -93.51(11) ?
    Cl1 Cu1 N8 C13 . . . . 85.92(12) ?
    N1 Cu1 N8 N7 . . . . 2.63(19) ?
    N5 Cu1 N8 N7 . . . . 177.6(2) ?
    N4 Cu1 N8 N7 . . . . 82.02(19) ?
    Cl1 Cu1 N8 N7 . . . . -98.55(19) ?
    C3 N1 C1 C2 . . . . -0.7(2) ?
    Cu1 N1 C1 C2 . . . . 177.22(15) ?
    N1 C1 C2 N2 . . . . 0.4(2) ?
    C3 N2 C2 C1 . . . . 0.1(2) ?
    C7 N2 C2 C1 . . . . -178.17(19) ?
    C1 N1 C3 N2 . . . . 0.8(2) ?
    Cu1 N1 C3 N2 . . . . -177.57(11) ?
    C1 N1 C3 C4 . . . . -176.90(16) ?
    Cu1 N1 C3 C4 . . . . 4.7(2) ?
    C2 N2 C3 N1 . . . . -0.6(2) ?
    C7 N2 C3 N1 . . . . 177.67(18) ?
    C2 N2 C3 C4 . . . . 176.81(18) ?
    C7 N2 C3 C4 . . . . -4.9(3) ?
    N3 N4 C4 C5 . . . . 0.24(19) ?
    Cu1 N4 C4 C5 . . . . 178.19(11) ?
    N3 N4 C4 C3 . . . . 179.21(14) ?
    Cu1 N4 C4 C3 . . . . -2.84(17) ?
    N1 C3 C4 N4 . . . . -0.8(2) ?
    N2 C3 C4 N4 . . . . -178.02(17) ?
    N1 C3 C4 C5 . . . . 177.79(19) ?
    N2 C3 C4 C5 . . . . 0.6(3) ?
    N4 C4 C5 C6 . . . . -0.1(2) ?
    C3 C4 C5 C6 . . . . -178.75(19) ?
    N4 N3 C6 C5 . . . . 0.2(2) ?
    C9 N3 C6 C5 . . . . 179.53(19) ?
    N4 N3 C6 C8 . . . . -178.74(17) ?
    C9 N3 C6 C8 . . . . 0.5(3) ?
    C4 C5 C6 N3 . . . . -0.1(2) ?
    C4 C5 C6 C8 . . . . 178.80(19) ?
    C12 N5 C10 C11 . . . . -0.5(2) ?
    Cu1 N5 C10 C11 . . . . 178.32(15) ?
    N5 C10 C11 N6 . . . . 0.4(3) ?
    C12 N6 C11 C10 . . . . -0.1(2) ?
    C18 N6 C11 C10 . . . . 178.7(2) ?
    C10 N5 C12 N6 . . . . 0.5(2) ?
    Cu1 N5 C12 N6 . . . . -178.63(12) ?
    C10 N5 C12 C13 . . . . -179.30(16) ?
    Cu1 N5 C12 C13 . . . . 1.6(2) ?
    C11 N6 C12 N5 . . . . -0.2(2) ?
    C18 N6 C12 N5 . . . . -179.04(19) ?
    C11 N6 C12 C13 . . . . 179.52(18) ?
    C18 N6 C12 C13 . . . . 0.7(3) ?
    N7 N8 C13 C14 . . . . 0.25(18) ?
    Cu1 N8 C13 C14 . . . . 177.54(12) ?
    N7 N8 C13 C12 . . . . -179.07(13) ?
    Cu1 N8 C13 C12 . . . . -1.78(17) ?
    N5 C12 C13 N8 . . . . 0.3(2) ?
    N6 C12 C13 N8 . . . . -179.36(17) ?
    N5 C12 C13 C14 . . . . -178.76(19) ?
    N6 C12 C13 C14 . . . . 1.5(3) ?
    N8 C13 C14 C15 . . . . -0.4(2) ?
    C12 C13 C14 C15 . . . . 178.76(19) ?
    N8 N7 C15 C14 . . . . -0.2(2) ?
    C16 N7 C15 C14 . . . . -179.86(19) ?
    N8 N7 C15 C17 . . . . 179.76(18) ?
    C16 N7 C15 C17 . . . . 0.1(3) ?
    C13 C14 C15 N7 . . . . 0.3(2) ?
    C13 C14 C15 C17 . . . . -179.6(2) ?
loop_
    _geom_hbond_atom_site_label_D
    _geom_hbond_atom_site_label_H
    _geom_hbond_atom_site_label_A
    _geom_hbond_site_symmetry_A
    _geom_hbond_distance_DH
    _geom_hbond_distance_HA
    _geom_hbond_distance_DA
    _geom_hbond_angle_DHA
    _geom_hbond_publ_flag
    O1 H1A Cl2 3_665 0.85 2.33 3.162(2) 167 yes
    O1 H1B Cl2 . 0.84 2.34 3.186(2) 175 yes
    O2 H2A Cl2 . 0.83 2.39 3.205(3) 165 yes
    O3 H3B Cl2 4_576 0.85 2.38 3.234(3) 174 yes
    O4 H4A O1 . 0.84 1.98 2.793(3) 165 yes
    O4 H4B O2 2_645 0.83 1.89 2.706(4) 165 yes
    C11 H11 Cl2 2_745 0.93 2.75 3.592(2) 151 y
    C18 H18C Cl1 2_755 0.96 2.76 3.708(3) 177 y
data_global
_journal_date_recd_electronic     2009-12-20
_journal_date_accepted     2010-01-01
_journal_name_full     'Acta Crystallographica, Section E'
_journal_year     2010
_journal_volume     66
_journal_issue      2
_journal_page_first     m134
_journal_page_last     m135
_journal_paper_category     QM
_journal_coeditor_code     CI2996
_publ_contact_author_name     'Lahcen  El Ammari'
_publ_contact_author_address
;
Laboratoire de Chimie du Solide Appliqu\'ee,
Facult\'e des Sciences, Universit\'e Mohammed V-Agdal
Avenue Ibn Battouta, B.P. 1014, Rabat, Morocco
;
_publ_contact_author_email     'l_elammari@fsr.ac.ma'
_publ_contact_author_fax     '212 537 77 54 40'
_publ_contact_author_phone     '212 537 77 54 40'
_publ_section_title
;\
Chloridobis[2-(1,5-dimethyl-1<i>H</i>-pyrazol-3-yl-\k<i>N</i>^2^)-1-methyl-\
1<i>H</i>-imidazole-\k<i>N</i>^3^]copper(II) chloride methanol hemisolvate
tetrahydrate
;
loop_
    _publ_author_name
    _publ_author_footnote
    _publ_author_address
    'El Ghayati, Lhoussaine' ?
;
Laboratoire de Chimie Organique H\'et\'erocyclique, P\^ole de Comp\'etences,
Pharmacochimie, Avenue Ibn Battouta, BP 1014, Facult\'e des Sciences,
Universit\'e Mohammed V-Agdal, Rabat, Morocco
;
    'Tjiou, El Mostafa' ?
;
Laboratoire de Chimie Organique H\'et\'erocyclique, P\^ole de Comp\'etences,
Pharmacochimie, Avenue Ibn Battouta, BP 1014, Facult\'e des Sciences,
Universit\'e Mohammed V-Agdal, Rabat, Morocco
;
    'El Ammari, Lahcen' ?
;
Laboratoire de Chimie du Solide Appliqu\'ee,
Facult\'e des Sciences, Universit\'e Mohammed V-Agdal
Avenue Ibn Battouta, BP 1014, Rabat, Morocco
;
