# Supplementary material for: Chloridobis[2-(1,5-dimethyl-1H-pyrazol-3-yl-κN 2)-1-methyl-1H-imidazole-κN 3]copper(II) chloride methanol hemisolvate tetra­hydrate
Source: Acta Crystallogr Sect E Struct Rep Online. 2010 Jan 9;66(Pt 2):m134–5. doi: 10.1107/S1600536810000048 (PMC2979776; doi:10.1107/S1600536810000048)
Supplement: Supplementary file 2 [file e-66-0m134-Isup2.hkl]

# 
# h,k,l, Fc-squared, Fo-squared, sigma(Fo-squared) and status flag 
# 
data_I
_shelx_title ' I         P 21/c       R = 0.04' 
_shelx_refln_list_code          4 
_shelx_F_calc_maximum      344.80 
_exptl_crystal_F_000      1200.00 
_reflns_d_resolution_high  0.7107 
 
loop_ 
 _symmetry_equiv_pos_as_xyz 
 'x, y, z' 
 '-x, y+1/2, -z+1/2' 
 '-x, -y, -z' 
 'x, -y-1/2, z-1/2' 
 
_cell_length_a    12.5213 
_cell_length_b    15.5386 
_cell_length_c    14.1806 
_cell_angle_alpha  90.000 
_cell_angle_beta  100.883 
_cell_angle_gamma  90.000 
 
_shelx_F_squared_multiplier     1.000 
 
loop_ 
 _refln_index_h 
 _refln_index_k 
 _refln_index_l 
 _refln_F_squared_calc 
 _refln_F_squared_meas 
 _refln_F_squared_sigma 
 _refln_observed_status 
   2   0   0     4802.50     4892.31     67.96 o 
   3   0   0     3220.04     3571.41     44.90 o 
   4   0   0    71269.79    71878.75    825.27 o 
   5   0   0     3151.74     3102.35     34.22 o 
   6   0   0    12023.85    11950.41    128.71 o 
   7   0   0      101.28       90.26      3.27 o 
   8   0   0      762.19      823.80     11.81 o 
   9   0   0     2438.95     2360.43     29.36 o 
  10   0   0     2945.33     2993.98     36.87 o 
  11   0   0       99.77       86.78      4.61 o 
  12   0   0      264.91      261.22     11.61 o 
  13   0   0       48.97       50.35      7.64 o 
  14   0   0      296.24      374.42     28.13 o 
  15   0   0      347.78      352.79     27.49 o 
  16   0   0      101.80       93.80     21.25 o 
  17   0   0        0.97       11.58     19.47 o 
   2   1   0    17645.68    19004.47    194.54 o 
   3   1   0     3062.58     3531.34     28.05 o 
   4   1   0    20403.90    21798.46    160.90 o 
   5   1   0       23.47       25.71      1.65 o 
   6   1   0     2222.51     2161.64     17.78 o 
   7   1   0     1250.00     1078.44      9.97 o 
   8   1   0     9827.76    10509.73     83.22 o 
   9   1   0      695.16      735.44      7.80 o 
  10   1   0       73.04       81.72      2.95 o 
  11   1   0      248.07      231.52      5.50 o 
  12   1   0      254.09      276.80      9.38 o 
  13   1   0       66.12       58.16      7.39 o 
  14   1   0      168.22      216.13     12.61 o 
  15   1   0        9.09       23.31     11.54 o 
  16   1   0       24.81        6.75     21.19 o 
  17   1   0       36.84       38.46     14.09 o 
   1   2   0    17718.46    19870.76    362.90 o 
   2   2   0      242.37      319.21      4.20 o 
   3   2   0      398.42      516.30      4.87 o 
   4   2   0     1627.90     1860.65     18.58 o 
   5   2   0      733.05      464.79      5.44 o 
   6   2   0      598.23      558.15      6.47 o 
   7   2   0       38.98       31.25      1.61 o 
   8   2   0       63.54       77.78      2.51 o 
   9   2   0     1497.14     1560.39     15.51 o 
  10   2   0     2384.30     2391.37     25.30 o 
  11   2   0      787.56      822.42     14.49 o 
  12   2   0       29.91       38.09      6.13 o 
  13   2   0        4.05       -4.08      6.33 o 
  14   2   0       62.70       67.37      8.03 o 
  15   2   0      272.97      293.51     14.22 o 
  16   2   0       77.55       83.73     13.84 o 
  17   2   0        3.10        8.01     13.45 o 
   1   3   0     1348.90     1633.06     19.31 o 
   3   3   0     2291.83     2086.19     22.88 o 
   4   3   0        3.67        3.43      0.87 o 
   5   3   0       28.27       24.81      1.53 o 
   6   3   0       67.42       55.58      1.76 o 
   7   3   0      318.37      185.18      3.41 o 
   8   3   0      579.26      579.43      6.89 o 
   9   3   0     1433.02     1491.55     15.58 o 
  10   3   0      150.05      164.29      5.51 o 
  11   3   0      610.12      628.24     13.14 o 
  12   3   0       89.84       83.83      7.22 o 
  13   3   0        4.48        5.09      6.06 o 
  14   3   0        9.12       11.48      6.71 o 
  15   3   0        3.97        2.87      9.39 o 
  16   3   0       53.76       37.57      8.93 o 
  17   3   0       58.40       63.00     13.27 o 
   0   4   0      594.83      945.73     15.41 o 
   1   4   0       23.66       29.09      0.97 o 
   2   4   0      912.20     1071.14     15.37 o 
   3   4   0       34.26       53.68      1.67 o 
   4   4   0      541.91      486.97      6.15 o 
   5   4   0      546.55      398.50      4.59 o 
   6   4   0      129.84      175.97      3.02 o 
   7   4   0      631.14      587.88      6.58 o 
   8   4   0      563.50      552.47      6.93 o 
   9   4   0     1437.78     1416.95     15.70 o 
  10   4   0     2049.79     2029.81     22.95 o 
  11   4   0      693.78      770.69     13.56 o 
  12   4   0       75.58       83.07      6.62 o 
  13   4   0       76.75       68.36      7.33 o 
  14   4   0       45.92       39.63      7.45 o 
  15   4   0      100.11      126.54      9.53 o 
  16   4   0       12.55       15.28      9.99 o 
  17   4   0       10.20       20.15      9.92 o 
   1   5   0     1463.45     1274.85     18.34 o 
   2   5   0     5183.35     5395.62     67.17 o 
   3   5   0     4952.39     4134.59     56.90 o 
   4   5   0        9.18       14.09      1.70 o 
   5   5   0      864.58      808.01      9.80 o 
   6   5   0      780.08      668.10      7.23 o 
   7   5   0     4804.15     4738.87     49.32 o 
   8   5   0     1875.23     1871.36     20.68 o 
   9   5   0     1310.33     1305.31     15.40 o 
  10   5   0       60.67       76.62      3.63 o 
  11   5   0       61.10       69.10      4.82 o 
  12   5   0        2.00       -3.13      4.27 o 
  13   5   0        4.30       -6.03      6.03 o 
  14   5   0        1.59       -7.33      7.33 o 
  15   5   0       17.68        9.74      8.45 o 
  16   5   0       16.74       12.93      9.09 o 
   0   6   0     7982.13     8519.59    183.71 o 
   1   6   0     9146.52     9187.45    125.74 o 
   2   6   0      563.72      664.96      8.00 o 
   3   6   0     1116.92     1181.55     17.16 o 
   4   6   0      287.22      199.45      4.29 o 
   5   6   0      881.99      699.57      9.24 o 
   6   6   0     2928.37     2907.86     37.65 o 
   7   6   0      802.13      819.65      8.82 o 
   8   6   0      559.04      530.55      7.41 o 
   9   6   0      347.31      356.91      6.70 o 
  10   6   0      124.46      111.28      4.27 o 
  11   6   0      173.57      172.14      5.89 o 
  12   6   0        0.41       -1.95      4.16 o 
  13   6   0        5.56       -5.40      5.40 o 
  14   6   0        4.64       -5.96      5.96 o 
  15   6   0       18.66       15.71      6.82 o 
  16   6   0       11.90       11.46      8.69 o 
   1   7   0      925.87      973.20     14.60 o 
   2   7   0     6717.28     6622.63     91.17 o 
   3   7   0     1155.08     1317.42     17.60 o 
   4   7   0     2601.96     2300.30     32.53 o 
   5   7   0       58.81       70.32      2.87 o 
   6   7   0     1547.22     1631.47     25.47 o 
   7   7   0     4796.76     5035.02     52.14 o 
   8   7   0     5112.08     5099.10     53.17 o 
   9   7   0      197.49      180.88      6.09 o 
  10   7   0      135.11      135.04      5.15 o 
  11   7   0       29.03       29.11      3.72 o 
  12   7   0      176.50      180.95      5.89 o 
  13   7   0        0.89       -4.50      4.50 o 
  14   7   0       15.56       11.37      5.06 o 
  15   7   0        2.52       -0.22      5.89 o 
  16   7   0        0.67       -5.57      6.09 o 
   0   8   0     8226.88     7876.34    170.59 o 
   1   8   0       43.60       46.23      5.65 o 
   2   8   0      194.56      177.81      4.57 o 
   3   8   0        0.61        0.04      1.67 o 
   4   8   0     2636.30     2476.22     35.41 o 
   5   8   0       23.21       12.06      1.86 o 
   6   8   0     1850.44     1997.94     36.19 o 
   7   8   0       11.93       13.08      4.45 o 
   8   8   0       35.22       38.36      2.47 o 
   9   8   0        3.48        2.31      2.71 o 
  10   8   0       80.41       96.16      4.67 o 
  11   8   0        7.21        5.85      4.86 o 
  12   8   0       81.76       88.46      6.86 o 
  13   8   0       26.19       16.22      6.25 o 
  14   8   0        2.35       -7.45      7.45 o 
  15   8   0        5.18        2.36     11.14 o 
  16   8   0       16.99        9.85      9.09 o 
   1   9   0      632.43      601.91      9.79 o 
   2   9   0        5.65        1.29      2.03 o 
   3   9   0      120.05       99.74      4.49 o 
   4   9   0      467.55      474.96     11.04 o 
   5   9   0       46.62       39.08      1.92 o 
   6   9   0       17.54       29.63      2.42 o 
   7   9   0      694.00      648.76     15.61 o 
   8   9   0     1489.61     1531.00     21.18 o 
   9   9   0        1.54        1.74      3.23 o 
  10   9   0       96.45      110.58      5.46 o 
  11   9   0      113.13      109.66      7.59 o 
  12   9   0      236.06      258.87      9.26 o 
  13   9   0       55.04       46.60      6.40 o 
  14   9   0       45.67       61.18      9.74 o 
  15   9   0        0.02       -0.68      7.18 o 
   0  10   0       86.72      121.51      8.78 o 
   1  10   0      154.50      157.83      3.88 o 
   2  10   0        7.69       11.13      3.70 o 
   3  10   0     1136.45     1207.65     21.39 o 
   4  10   0       77.88       77.74      5.20 o 
   5  10   0        9.89       11.89      1.80 o 
   6  10   0      102.02      125.38      4.62 o 
   7  10   0        7.26        6.81      2.78 o 
   8  10   0       18.41       14.04      4.11 o 
   9  10   0       85.96      100.87      4.28 o 
  10  10   0       18.02       31.52      3.75 o 
  11  10   0       58.66       50.98      6.40 o 
  12  10   0       21.40       24.59      6.46 o 
  13  10   0       19.27       20.61      7.30 o 
  14  10   0       29.15       24.61     10.02 o 
  15  10   0       90.74      129.18     19.83 o 
   1  11   0      746.46      661.61     13.04 o 
   2  11   0     2020.91     2100.50     32.66 o 
   3  11   0     2931.11     2972.37     55.92 o 
   4  11   0       39.39       35.15      4.73 o 
   5  11   0       18.91       22.97      4.10 o 
   6  11   0      435.31      390.23      6.66 o 
   7  11   0     1351.99     1382.69     18.90 o 
   8  11   0      241.53      241.57      8.60 o 
   9  11   0       94.93       84.26      3.69 o 
  10  11   0       41.49       31.97      3.93 o 
  11  11   0       60.30       65.01      6.61 o 
  12  11   0       10.21        4.19      6.33 o 
  13  11   0       48.86       49.49      7.79 o 
  14  11   0        6.89       11.19      9.83 o 
   0  12   0      997.49      905.67     24.12 o 
   1  12   0     2358.63     2354.31     38.66 o 
   2  12   0      190.82      179.30      4.59 o 
   3  12   0       91.74      117.75      5.72 o 
   4  12   0      303.86      263.82      8.49 o 
   5  12   0      435.47      457.29     27.26 o 
   6  12   0        3.00       -0.72      2.20 o 
   7  12   0       75.81       71.74      3.59 o 
   8  12   0        9.94       12.74      4.27 o 
   9  12   0       16.73       21.31      4.39 o 
  10  12   0       20.49       12.24      5.10 o 
  11  12   0       32.68       35.28      6.42 o 
  12  12   0        1.62        1.54      6.47 o 
  13  12   0        7.89        8.77      7.30 o 
  14  12   0       86.80       87.30     11.68 o 
   1  13   0      308.01      316.67      9.04 o 
   2  13   0      899.93      822.51     12.66 o 
   3  13   0     2178.08     2133.81     31.94 o 
   4  13   0       71.53       85.50      8.05 o 
   5  13   0        8.86       -2.81      8.28 o 
   6  13   0       79.30       72.35      3.76 o 
   7  13   0       81.98       73.12      3.59 o 
   8  13   0        0.44        2.14      3.71 o 
   9  13   0       47.43       37.61      6.48 o 
  10  13   0       12.38       10.07      3.54 o 
  11  13   0       24.10       20.93      5.27 o 
  12  13   0        3.38       11.67      6.72 o 
  13  13   0        6.34       -2.22      9.50 o 
   0  14   0       66.60       47.59      6.86 o 
   1  14   0      129.85      125.62      5.82 o 
   2  14   0       67.80       69.79      7.20 o 
   3  14   0        0.61       -3.26      3.26 o 
   4  14   0       41.93       30.91      4.29 o 
   5  14   0       23.57       15.49      6.59 o 
   6  14   0       75.62       74.89      3.80 o 
   7  14   0        0.01       -1.12      3.81 o 
   8  14   0        2.27       -3.69      3.69 o 
   9  14   0       50.76       58.81      6.28 o 
  10  14   0       49.31       55.29      4.32 o 
  11  14   0        7.82        0.67      5.85 o 
  12  14   0       16.75        6.20      6.70 o 
  13  14   0        0.24       -4.83      8.96 o 
   1  15   0      221.08      264.24     11.20 o 
   2  15   0      163.36      180.22     20.19 o 
   3  15   0      294.25      305.33      8.25 o 
   4  15   0       11.42        7.83      3.97 o 
   5  15   0        8.49       -2.20      5.39 o 
   6  15   0       18.18       11.99      4.25 o 
   7  15   0       29.44       33.87      4.32 o 
   8  15   0       25.38       17.29      5.63 o 
   9  15   0      106.04      104.32     10.40 o 
  10  15   0        2.25        4.87      3.60 o 
  11  15   0        9.20       17.67      5.95 o 
  12  15   0        1.21        3.69      8.43 o 
   0  16   0       11.36       29.27     13.87 o 
   1  16   0      320.81      330.25     17.64 o 
   2  16   0        0.42       -3.63      6.05 o 
   3  16   0      144.64      134.25      9.28 o 
   4  16   0      268.95      290.47      8.41 o 
   5  16   0      548.83      567.20     14.48 o 
   6  16   0       17.84       15.96      3.71 o 
   7  16   0       55.40       58.58      4.46 o 
   8  16   0        0.47       -2.87      5.38 o 
   9  16   0       45.47       49.44      8.60 o 
  10  16   0       42.67       35.08     13.94 o 
  11  16   0       18.31       15.00      7.32 o 
   1  17   0      215.28      194.29     15.30 o 
   2  17   0      177.24      191.35     21.00 o 
   3  17   0      502.29      538.11     23.53 o 
   4  17   0       24.35       20.25      4.62 o 
   5  17   0       26.11       28.50      5.93 o 
   6  17   0        1.50       -2.12      3.38 o 
   7  17   0        0.12       -4.52      4.52 o 
   8  17   0        3.90       -5.41      5.93 o 
   9  17   0       59.24       69.09     10.07 o 
  10  17   0        0.00        5.60      9.49 o 
   0  18   0       57.37       53.07     18.33 o 
   1  18   0      106.98      110.81     15.78 o 
   2  18   0      162.64      156.16     14.64 o 
   3  18   0        2.27        7.53     11.07 o 
   4  18   0        0.16       -3.31     11.64 o 
   5  18   0        1.77       -5.66      6.41 o 
   6  18   0        0.22       -4.06      4.06 o 
   7  18   0       26.94       18.69      6.04 o 
   8  18   0        2.40       -6.29      6.29 o 
   9  18   0        4.22        4.63      9.07 o 
   1  19   0       85.39       75.87     14.58 o 
   2  19   0        4.14       11.62     12.12 o 
   3  19   0        7.72        1.40     11.52 o 
   4  19   0        0.49        0.99     12.14 o 
   5  19   0        0.58      -12.55     12.55 o 
   6  19   0        4.92        5.10      4.93 o 
   7  19   0        0.35       27.37     12.60 o 
   8  19   0        2.92       13.35     10.54 o 
   0  20   0      170.95      158.07     24.94 o 
   1  20   0        9.52        0.92     13.84 o 
   2  20   0        1.52       -1.35     13.58 o 
   3  20   0       14.22       -2.63     14.95 o 
   4  20   0       28.64       49.67     14.95 o 
   5  20   0        2.66      -13.44     13.44 o 
   6  20   0       28.11       21.07      6.91 o 
   1  21   0       24.17        2.40     14.73 o 
   2  21   0      137.32      168.61     18.58 o 
   3  21   0       46.44       79.82     15.81 o 
   4  21   0       21.13       28.70     15.43 o 
 -17   1   1        0.19      -12.53     13.27 o 
 -16   1   1        0.15        5.86     12.05 o 
 -15   1   1        3.37      -10.75     10.75 o 
 -14   1   1        7.01       11.05      8.71 o 
 -13   1   1      119.92      122.55      8.69 o 
 -12   1   1       13.47       11.51      4.53 o 
 -11   1   1       30.81       37.30      3.20 o 
 -10   1   1      363.96      372.39      5.59 o 
  -9   1   1     1621.71     1685.23     15.29 o 
  -8   1   1      330.80      283.26      3.83 o 
  -7   1   1      138.57      126.27      3.31 o 
  -6   1   1        1.50        0.78      0.93 o 
  -5   1   1     3859.10     3870.40     29.91 o 
  -4   1   1      903.58      979.64      8.32 o 
  -3   1   1     6375.60     6471.23     52.88 o 
  -2   1   1     1617.82     1375.09     12.92 o 
   1   1   1      811.12      634.10     14.99 o 
   2   1   1      560.07      833.54      7.15 o 
   3   1   1     1134.47     1180.03      9.89 o 
   4   1   1      727.17      886.22      7.53 o 
   5   1   1     4315.52     4773.61     38.00 o 
   6   1   1      112.07      135.84      3.17 o 
   7   1   1      308.89      278.60      4.70 o 
   8   1   1       45.52       37.43      2.01 o 
   9   1   1       60.43       55.19      2.41 o 
  10   1   1       10.16        9.43      2.49 o 
  11   1   1      502.37      489.81     12.00 o 
  12   1   1        1.70       -5.17      5.17 o 
  13   1   1        5.57       -1.58      6.50 o 
  14   1   1        4.36        9.27      9.50 o 
  15   1   1        0.03        8.74     11.83 o 
  16   1   1       14.34       13.55     12.76 o 
  17   1   1        5.03       21.74     13.75 o 
 -17   2   1        1.33       -5.10     13.35 o 
 -16   2   1        1.66       -9.11     12.10 o 
 -15   2   1       15.15       18.98      7.60 o 
 -14   2   1        4.42        5.41      6.77 o 
 -13   2   1        8.10       -1.81      6.08 o 
 -12   2   1      242.43      264.17     10.15 o 
 -11   2   1      301.92      278.61      9.60 o 
 -10   2   1     1081.12     1162.55     13.65 o 
  -9   2   1       50.17       54.16      2.58 o 
  -8   2   1      134.83      113.09      2.52 o 
  -7   2   1       94.72       90.56      2.12 o 
  -6   2   1     1007.22      951.76      9.08 o 
  -5   2   1      402.76      509.05      6.75 o 
  -4   2   1      873.55      679.72      7.44 o 
  -3   2   1     4931.14     4430.74     39.32 o 
  -2   2   1     5686.41     6737.94     61.93 o 
  -1   2   1      712.74      630.83     11.05 o 
   0   2   1      738.78      808.99     12.88 o 
   1   2   1      493.19      358.96     13.17 o 
   2   2   1     1048.16     1045.00     12.56 o 
   3   2   1     1238.99     1196.24     10.61 o 
   4   2   1        1.21        1.31      1.07 o 
   5   2   1     2063.15     2234.32     18.92 o 
   6   2   1      603.88      616.92      6.14 o 
   7   2   1       87.68       68.86      3.02 o 
   8   2   1     1916.69     2078.83     18.92 o 
   9   2   1      359.27      364.74      5.49 o 
  10   2   1      134.75      113.26      4.02 o 
  11   2   1        6.84        4.14      4.41 o 
  12   2   1        6.19       -5.33      5.99 o 
  13   2   1       27.05       19.80      6.85 o 
  14   2   1        7.27       10.21      9.28 o 
  15   2   1        1.90       -3.04      7.56 o 
  16   2   1        0.12        4.65      9.35 o 
  17   2   1        0.01       -1.52     13.81 o 
 -17   3   1        3.29       10.80      9.85 o 
 -16   3   1        0.67        1.89      7.99 o 
 -15   3   1        1.47       -7.37      7.37 o 
 -14   3   1       60.78       50.71      7.80 o 
 -13   3   1       65.35       69.83      7.49 o 
 -12   3   1        7.11       -1.85      5.29 o 
 -11   3   1       59.39       70.04      5.59 o 
 -10   3   1      152.07      152.43      4.67 o 
  -9   3   1      953.91     1004.41     10.91 o 
  -8   3   1     3144.42     3113.63     29.97 o 
  -7   3   1      522.17      482.53      6.10 o 
  -6   3   1      104.99       79.77      2.05 o 
  -5   3   1     1278.77     1167.39     12.11 o 
  -4   3   1    15202.30    16421.88    150.79 o 
  -3   3   1        1.75        3.57      1.08 o 
  -2   3   1     2128.64     2462.81     34.24 o 
  -1   3   1        6.80       12.35      1.11 o 
   1   3   1      247.11      244.31      5.92 o 
   2   3   1     2518.49     2814.79     39.24 o 
   3   3   1      860.88      934.99     20.41 o 
   4   3   1      445.65      381.42      3.98 o 
   5   3   1      856.86      753.67      7.56 o 
   6   3   1     2019.87     2064.57     18.35 o 
   7   3   1      132.45      110.08      2.58 o 
   8   3   1        1.34        0.60      1.91 o 
   9   3   1        9.31        7.25      2.22 o 
  10   3   1      843.73      812.48     10.47 o 
  11   3   1      828.58      850.29     16.15 o 
  12   3   1        0.29       -3.91      5.58 o 
  13   3   1       55.65       55.52      9.52 o 
  14   3   1        0.25       -4.00      6.90 o 
  15   3   1        1.62       -7.33      7.33 o 
  16   3   1       13.61       18.56      8.62 o 
 -17   4   1        0.92       -3.68      9.64 o 
 -16   4   1        1.56        3.93      8.89 o 
 -15   4   1        0.93        1.49      7.51 o 
 -14   4   1        0.18       -2.38      6.70 o 
 -13   4   1        5.40       -0.67      5.76 o 
 -12   4   1       74.82       63.57      7.74 o 
 -11   4   1      583.87      585.45     11.71 o 
 -10   4   1       35.57       15.36      2.97 o 
  -9   4   1        5.67        3.78      2.26 o 
  -8   4   1       45.50       50.20      2.39 o 
  -7   4   1        1.29        2.24      1.60 o 
  -6   4   1      797.36      911.29      9.86 o 
  -5   4   1      442.67      411.81      4.77 o 
  -4   4   1      736.53      898.76      9.88 o 
  -3   4   1      792.11      724.35      8.99 o 
  -2   4   1    14944.45    16999.56    210.69 o 
  -1   4   1    14509.89    15764.77    238.76 o 
   0   4   1     1402.01     1562.62     18.60 o 
   1   4   1     1319.14     1641.17     23.25 o 
   2   4   1        3.70       20.55      1.95 o 
   3   4   1     1660.52     1889.43     22.34 o 
   4   4   1       47.18       59.37      1.97 o 
   5   4   1       36.23       42.00      1.66 o 
   6   4   1        5.69        1.33      1.30 o 
   7   4   1       53.48       42.08      2.62 o 
   8   4   1      787.41      804.32      9.73 o 
   9   4   1      420.59      440.24      7.45 o 
  10   4   1       62.46       70.02      3.58 o 
  11   4   1        9.37       12.68      4.20 o 
  12   4   1       23.78       21.19      5.97 o 
  13   4   1       15.76        9.59      6.56 o 
  14   4   1       11.78       13.12      7.22 o 
  15   4   1        0.53       -8.19      8.19 o 
  16   4   1        0.28       -6.79      9.32 o 
 -16   5   1        5.16        0.72      8.95 o 
 -15   5   1       27.21       32.62      9.58 o 
 -14   5   1        9.54       15.49      7.70 o 
 -13   5   1       84.34       92.98      7.81 o 
 -12   5   1       33.43       19.92      4.55 o 
 -11   5   1        5.65        3.16      3.97 o 
 -10   5   1       16.41        6.22      2.99 o 
  -9   5   1      144.42      140.34      3.67 o 
  -8   5   1        2.22       -2.06      2.06 o 
  -7   5   1      192.86      145.69      3.55 o 
  -6   5   1       47.59       28.70      1.51 o 
  -5   5   1      815.30      950.68     10.41 o 
  -4   5   1      643.94      733.85      9.34 o 
  -3   5   1     5468.54     6444.29     88.08 o 
  -2   5   1     1062.69     1082.57     14.21 o 
  -1   5   1     1383.28     1619.86     23.04 o 
   0   5   1     5360.29     5976.13     69.55 o 
   1   5   1      211.56      248.95      4.15 o 
   2   5   1      237.55      200.65      4.27 o 
   3   5   1       38.51       34.84      2.97 o 
   4   5   1      277.74      248.94      4.45 o 
   5   5   1      608.26      656.04      7.68 o 
   6   5   1      490.97      553.67      6.62 o 
   7   5   1      721.42      740.82      9.22 o 
   8   5   1      191.79      190.04      4.52 o 
   9   5   1       25.87       31.65      2.91 o 
  10   5   1      110.36      121.75      4.42 o 
  11   5   1       55.99       68.13      5.64 o 
  12   5   1      400.57      411.86      9.89 o 
  13   5   1       46.13       35.79      7.72 o 
  14   5   1        0.52        4.19      7.88 o 
  15   5   1        1.32       -6.93      8.05 o 
  16   5   1        3.23        2.64      8.97 o 
 -16   6   1        6.85        2.45      8.59 o 
 -15   6   1       52.57       46.08      7.19 o 
 -14   6   1        0.07       -5.86      5.86 o 
 -13   6   1        0.97       -5.44      5.44 o 
 -12   6   1       28.00       31.88      4.51 o 
 -11   6   1      165.42      168.05      5.96 o 
 -10   6   1        1.10       -2.83      2.83 o 
  -9   6   1      222.30      208.73      5.19 o 
  -8   6   1      862.10      809.66      9.99 o 
  -7   6   1      654.95      679.62      7.52 o 
  -6   6   1     1404.79     1476.31     19.72 o 
  -5   6   1     6103.54     6603.54     76.13 o 
  -4   6   1       79.28       62.20      1.98 o 
  -3   6   1     1700.87     1802.46     23.25 o 
  -2   6   1      346.26      338.57      6.86 o 
  -1   6   1      797.63      717.05     12.94 o 
   0   6   1     3889.48     3741.26     51.94 o 
   1   6   1      854.71      924.38     11.87 o 
   2   6   1     7089.95     7366.30     92.49 o 
   3   6   1       16.03       32.00      2.36 o 
   4   6   1     5406.39     5397.36     55.25 o 
   5   6   1      364.71      304.96      5.97 o 
   6   6   1      102.59       97.63      2.69 o 
   7   6   1      384.26      439.66      6.38 o 
   8   6   1     3912.93     3748.91     39.50 o 
   9   6   1       14.01       31.63      3.65 o 
  10   6   1       90.35      102.72      4.59 o 
  11   6   1        1.60       -0.89      3.93 o 
  12   6   1      293.42      286.46      8.80 o 
  13   6   1      121.07      120.70      9.72 o 
  14   6   1      103.70       91.51      7.43 o 
  15   6   1        0.71       -2.51      6.57 o 
  16   6   1        2.35       -4.36      6.92 o 
 -16   7   1        0.34        0.76      6.23 o 
 -15   7   1       73.97       68.81      6.86 o 
 -14   7   1       62.47       46.57      5.54 o 
 -13   7   1      207.09      224.78      7.17 o 
 -12   7   1       14.88       10.93      3.97 o 
 -11   7   1        3.28       -1.29      3.87 o 
 -10   7   1      354.53      317.94      6.28 o 
  -9   7   1     1937.33     1915.22     21.17 o 
  -8   7   1     1427.69     1392.15     15.87 o 
  -7   7   1      148.95      114.65      5.86 o 
  -6   7   1      890.87      892.64     12.78 o 
  -5   7   1     1032.44     1005.90     12.75 o 
  -4   7   1    14215.17    14734.33    183.47 o 
  -3   7   1     2809.15     3264.22     41.19 o 
  -2   7   1        1.14        3.65      1.78 o 
  -1   7   1      385.62      409.65      7.92 o 
   0   7   1    18552.11    19273.80    263.04 o 
   1   7   1     3231.27     3239.38     35.52 o 
   2   7   1     6961.99     7305.80     91.81 o 
   3   7   1     1094.42     1043.04     15.94 o 
   4   7   1     1345.60     1259.21     15.77 o 
   5   7   1        3.18        5.63      1.76 o 
   6   7   1     5251.08     5258.76     61.29 o 
   7   7   1      586.45      616.54      7.88 o 
   8   7   1      159.68      139.73      3.65 o 
   9   7   1      415.10      414.69      8.02 o 
  10   7   1       30.52       37.34      5.03 o 
  11   7   1       64.77       67.20      4.49 o 
  12   7   1      552.70      553.46     10.65 o 
  13   7   1       79.63       78.99      5.48 o 
  14   7   1        2.58       -2.97      7.11 o 
  15   7   1        0.17       -4.77      5.67 o 
  16   7   1       18.42       12.23      6.26 o 
 -16   8   1       78.25       81.56     15.95 o 
 -15   8   1       76.20      103.55     10.30 o 
 -14   8   1        0.00       -4.01      7.60 o 
 -13   8   1       61.65       53.88      4.39 o 
 -12   8   1      218.34      183.23      8.04 o 
 -11   8   1      508.01      523.21     12.62 o 
 -10   8   1      518.62      485.96     10.82 o 
  -9   8   1       81.55       69.75      3.55 o 
  -8   8   1      956.63      932.57     12.56 o 
  -7   8   1     1527.10     1533.50     22.33 o 
  -6   8   1     1596.63     1569.02     21.06 o 
  -5   8   1     2166.17     2222.71     26.41 o 
  -4   8   1        0.75       -1.49      2.00 o 
  -3   8   1     1519.04     1606.23     32.41 o 
  -2   8   1     7636.08     8127.85    107.40 o 
  -1   8   1    11568.71    11887.70    162.47 o 
   0   8   1     4703.09     4838.33     66.83 o 
   1   8   1      567.68      587.18      7.31 o 
   2   8   1     1981.03     1960.77     25.70 o 
   3   8   1     5710.44     6121.66     97.45 o 
   4   8   1     4697.40     4644.14     65.15 o 
   5   8   1     1385.83     1325.88     14.65 o 
   6   8   1      222.44      215.80      4.91 o 
   7   8   1       98.23       89.14      3.10 o 
   8   8   1      286.80      284.53      5.30 o 
   9   8   1       16.51        5.36      2.86 o 
  10   8   1      228.14      225.12      6.72 o 
  11   8   1        3.04        3.85      5.06 o 
  12   8   1       71.14       66.98      6.95 o 
  13   8   1       71.96       54.53      8.19 o 
  14   8   1       81.66       81.93      8.49 o 
  15   8   1       19.18       11.96      8.63 o 
 -15   9   1      110.87      108.11      9.79 o 
 -14   9   1      300.72      272.22     14.88 o 
 -13   9   1       92.66       86.28      7.42 o 
 -12   9   1       19.90       17.74      8.10 o 
 -11   9   1       63.25       67.44      5.38 o 
 -10   9   1      497.18      471.50     10.33 o 
  -9   9   1     1537.39     1458.96     18.99 o 
  -8   9   1      654.11      631.17     13.30 o 
  -7   9   1        1.29       -2.03      2.68 o 
  -6   9   1        1.93        0.44      2.45 o 
  -5   9   1     1902.16     1968.62     22.14 o 
  -4   9   1     1021.09     1183.68     15.20 o 
  -3   9   1     1995.75     1925.27     30.07 o 
  -2   9   1     2506.85     2738.28     41.83 o 
  -1   9   1     1028.73     1004.58     16.92 o 
   0   9   1      428.36      476.72      7.39 o 
   1   9   1     4274.56     4446.18     56.24 o 
   2   9   1     5172.77     5396.37     75.10 o 
   3   9   1      290.48      293.43      5.63 o 
   4   9   1       56.62       63.11      3.01 o 
   5   9   1      616.31      558.78      7.54 o 
   6   9   1      160.36      157.33      3.82 o 
   7   9   1      612.26      607.20     15.00 o 
   8   9   1       21.04       18.06      2.58 o 
   9   9   1        7.05        2.85      3.22 o 
  10   9   1        2.39        2.16      3.09 o 
  11   9   1      362.98      384.30      9.67 o 
  12   9   1       22.96       26.28      5.11 o 
  13   9   1        2.86        2.56      6.00 o 
  14   9   1        3.05       -0.73      6.61 o 
  15   9   1       25.37       27.91      7.77 o 
 -15  10   1       29.74       12.60     12.23 o 
 -14  10   1        5.04       22.17     11.43 o 
 -13  10   1       94.74      112.65      9.32 o 
 -12  10   1       96.99       90.62      8.27 o 
 -11  10   1       55.01       54.69      5.67 o 
 -10  10   1      698.89      644.62     14.71 o 
  -9  10   1        3.82        3.41      2.75 o 
  -8  10   1        1.99        9.37      4.27 o 
  -7  10   1      229.87      222.62      5.65 o 
  -6  10   1      548.64      501.23      7.60 o 
  -5  10   1        3.20        0.24      1.84 o 
  -4  10   1      676.58      641.37     14.52 o 
  -3  10   1     1170.07     1139.64     31.86 o 
  -2  10   1     1355.69     1401.16     25.61 o 
  -1  10   1     2543.20     2764.60     35.75 o 
   0  10   1     2004.24     2156.63     35.11 o 
   1  10   1       35.09       37.86      2.07 o 
   2  10   1      327.80      378.93      8.90 o 
   3  10   1     6759.66     6825.48     86.41 o 
   4  10   1      476.71      562.99      9.90 o 
   5  10   1      224.49      206.11      4.69 o 
   6  10   1      258.17      221.49      5.71 o 
   7  10   1      884.15      846.22     17.83 o 
   8  10   1       21.96       21.22      2.84 o 
   9  10   1      303.92      313.22      6.74 o 
  10  10   1      163.46      140.31      7.00 o 
  11  10   1        2.24       10.79      5.77 o 
  12  10   1        9.90       12.92      7.18 o 
  13  10   1       24.65       42.70      7.83 o 
  14  10   1        8.67        3.13      9.01 o 
  15  10   1       37.20       32.47     12.03 o 
 -15  11   1       25.29       20.36     10.34 o 
 -14  11   1      148.11      142.01     12.14 o 
 -13  11   1       59.23       43.86      7.70 o 
 -12  11   1       45.55       39.15      7.34 o 
 -11  11   1       56.68       69.32      5.88 o 
 -10  11   1       59.84       59.22      4.00 o 
  -9  11   1      268.58      255.73      8.21 o 
  -8  11   1      510.95      494.50      9.56 o 
  -7  11   1      542.65      505.73     11.20 o 
  -6  11   1      111.25       98.15      3.96 o 
  -5  11   1       25.97       32.38      5.35 o 
  -4  11   1      268.29      238.88     10.16 o 
  -3  11   1       27.00       37.42      3.16 o 
  -2  11   1      662.01      593.00     10.47 o 
  -1  11   1      870.47      822.75     12.00 o 
   0  11   1      118.29      125.45      5.14 o 
   1  11   1     1045.67      968.47     17.57 o 
   2  11   1     1838.62     1760.59     26.33 o 
   3  11   1      129.19      129.42      6.83 o 
   4  11   1        0.12       -2.58      2.58 o 
   5  11   1      332.36      315.18      8.57 o 
   6  11   1      624.25      556.58      8.72 o 
   7  11   1      188.77      188.04      5.68 o 
   8  11   1       63.06       52.46      5.22 o 
   9  11   1       35.08       44.33      3.62 o 
  10  11   1      133.58      119.60      8.26 o 
  11  11   1      326.14      355.17     11.77 o 
  12  11   1        4.80        6.52      6.44 o 
  13  11   1        0.67        2.70      7.18 o 
  14  11   1       13.54       -4.95      9.56 o 
 -14  12   1        2.77       11.00     11.05 o 
 -13  12   1       18.06       16.55      7.19 o 
 -12  12   1      186.40      213.45      9.52 o 
 -11  12   1       49.46       48.21      5.31 o 
 -10  12   1      106.14       98.27      4.18 o 
  -9  12   1       30.07       26.33      5.52 o 
  -8  12   1       99.44       88.08      4.59 o 
  -7  12   1       96.96      112.78      4.67 o 
  -6  12   1        6.00        4.06      2.23 o 
  -5  12   1        3.34       -3.58      5.48 o 
  -4  12   1       38.20       42.01      4.65 o 
  -3  12   1      968.98      974.60     17.37 o 
  -2  12   1      997.25     1017.50     14.85 o 
  -1  12   1     1529.68     1543.10     26.56 o 
   0  12   1     1176.60     1100.72     19.90 o 
   1  12   1       81.03       74.84      4.23 o 
   2  12   1      275.99      298.23      7.61 o 
   3  12   1     1077.56     1093.29     17.91 o 
   4  12   1      573.31      538.29     13.80 o 
   5  12   1      564.32      552.86     17.89 o 
   6  12   1       46.21       57.28      2.83 o 
   7  12   1      540.42      571.50     12.63 o 
   8  12   1      304.71      316.20     15.02 o 
   9  12   1      296.87      306.51      6.41 o 
  10  12   1      168.97      190.68      5.90 o 
  11  12   1       15.98       32.82      6.86 o 
  12  12   1       10.83        5.48      6.79 o 
  13  12   1       35.97       52.05      8.21 o 
  14  12   1       47.81       42.18     12.37 o 
 -14  13   1        2.18        9.38      9.95 o 
 -13  13   1       69.37       69.58      8.16 o 
 -12  13   1       30.52       35.89      7.71 o 
 -11  13   1        0.65       -3.76      4.61 o 
 -10  13   1       59.06       70.24      3.81 o 
  -9  13   1      403.42      443.25     12.26 o 
  -8  13   1      419.36      453.36      9.20 o 
  -7  13   1       63.65       76.33      4.67 o 
  -6  13   1      140.27      142.66      4.92 o 
  -5  13   1      537.56      570.28     18.99 o 
  -4  13   1     1516.62     1583.99     31.69 o 
  -3  13   1     1359.79     1423.20     26.58 o 
  -2  13   1       67.85       62.75      3.18 o 
  -1  13   1      234.53      224.53     11.32 o 
   0  13   1     2230.17     2240.74     37.21 o 
   1  13   1     2370.17     2259.67     37.42 o 
   2  13   1      515.32      529.46     11.65 o 
   3  13   1       40.89       29.26      3.80 o 
   4  13   1      118.00      122.33      5.46 o 
   5  13   1      401.89      403.72     11.52 o 
   6  13   1     1347.86     1430.21     18.26 o 
   7  13   1      937.39      975.94     15.04 o 
   8  13   1       54.78       56.52      5.07 o 
   9  13   1        0.07        0.26      3.32 o 
  10  13   1       46.65       50.46      4.16 o 
  11  13   1       74.18       74.93      6.14 o 
  12  13   1       55.81       57.92      7.97 o 
  13  13   1        3.95        5.94      9.06 o 
 -13  14   1       20.95       22.62      9.56 o 
 -12  14   1      229.18      238.90     11.54 o 
 -11  14   1      317.08      333.14     10.84 o 
 -10  14   1       55.65       52.17      5.62 o 
  -9  14   1      128.53      123.11      7.13 o 
  -8  14   1      288.86      297.98      6.62 o 
  -7  14   1      809.28      796.38     14.19 o 
  -6  14   1      617.39      608.37     10.80 o 
  -5  14   1      809.35      803.83     24.18 o 
  -4  14   1      114.52      115.12     10.82 o 
  -3  14   1      557.77      550.59     11.02 o 
  -2  14   1     2703.00     2692.31     39.22 o 
  -1  14   1     3572.19     3420.65     55.30 o 
   0  14   1     1741.54     1689.59     29.32 o 
   1  14   1      340.25      318.12     11.90 o 
   2  14   1      742.98      658.12     17.64 o 
   3  14   1      358.61      328.10      8.00 o 
   4  14   1      827.78      855.11     25.77 o 
   5  14   1      800.14      790.82     17.29 o 
   6  14   1       63.32       54.05      3.28 o 
   7  14   1      161.55      133.58      4.29 o 
   8  14   1     1085.19     1071.19     21.21 o 
   9  14   1      281.84      289.01      9.15 o 
  10  14   1      156.39      165.88      6.14 o 
  11  14   1        3.30       -1.71      6.10 o 
  12  14   1       35.10       34.72      7.42 o 
  13  14   1       11.33        4.51      9.64 o 
 -12  15   1        7.91       -2.00      7.89 o 
 -11  15   1        3.92        7.56      5.57 o 
 -10  15   1       13.16        4.33      4.27 o 
  -9  15   1      167.06      177.22      7.73 o 
  -8  15   1      288.32      281.11     10.11 o 
  -7  15   1       85.77       89.87      5.01 o 
  -6  15   1      120.39      113.02      4.12 o 
  -5  15   1      114.82       96.04      8.15 o 
  -4  15   1     1048.54     1079.77     20.79 o 
  -3  15   1      602.02      580.45     11.34 o 
  -2  15   1        9.56        8.49      6.77 o 
  -1  15   1       87.71       83.84     10.76 o 
   0  15   1      895.74      868.32     21.18 o 
   1  15   1      461.58      476.59     14.81 o 
   2  15   1      286.11      282.00     12.78 o 
   3  15   1      126.43      128.18      6.39 o 
   4  15   1        6.85       -0.86      5.19 o 
   5  15   1       67.07       59.81      6.37 o 
   6  15   1      726.71      739.52     11.24 o 
   7  15   1      452.80      450.95      9.37 o 
   8  15   1      239.00      236.74      7.74 o 
   9  15   1       44.64       54.14      6.32 o 
  10  15   1      107.31      110.13      5.26 o 
  11  15   1       19.93       12.77      8.04 o 
  12  15   1       16.78        7.77      8.65 o 
 -11  16   1      128.09      138.50     13.85 o 
 -10  16   1       26.71       19.20      8.81 o 
  -9  16   1       21.12       24.21      8.11 o 
  -8  16   1       87.45       89.10      6.71 o 
  -7  16   1      332.63      325.53      9.70 o 
  -6  16   1      153.99      146.33      4.87 o 
  -5  16   1      295.84      264.07     14.88 o 
  -4  16   1       80.92       76.62      4.96 o 
  -3  16   1        3.08       -0.60     10.01 o 
  -2  16   1      312.53      341.86     20.30 o 
  -1  16   1      351.62      352.55     28.76 o 
   0  16   1      218.84      211.69     14.97 o 
   1  16   1       74.94       60.38     10.12 o 
   2  16   1        3.96       -7.14      7.56 o 
   3  16   1        9.46        0.93      6.53 o 
   4  16   1       81.06       73.47      4.83 o 
   5  16   1       79.93       73.55      6.77 o 
   6  16   1        4.67        1.35      2.83 o 
   7  16   1       96.48       93.99      5.11 o 
   8  16   1      360.95      363.36     10.29 o 
   9  16   1      286.53      288.00     11.61 o 
  10  16   1      125.90      125.30      6.39 o 
  11  16   1        3.05        1.52      6.63 o 
 -11  17   1        0.62      -14.25     14.25 o 
 -10  17   1       38.17       45.23     25.71 o 
  -9  17   1      134.33      112.92      9.54 o 
  -8  17   1       98.78      105.60     13.22 o 
  -7  17   1       28.19       26.58      7.92 o 
  -6  17   1       14.40       11.57      3.04 o 
  -5  17   1        3.33        0.37      5.48 o 
  -4  17   1       29.01       25.53      4.61 o 
  -3  17   1      459.16      464.52     24.50 o 
  -2  17   1      348.04      323.59     18.02 o 
  -1  17   1       37.46       47.23     12.10 o 
   0  17   1        6.32        0.74     10.14 o 
   1  17   1        7.15        0.42     17.50 o 
   2  17   1       73.16       81.98     12.18 o 
   3  17   1       61.12       61.45      9.32 o 
   4  17   1       33.10       40.11      4.83 o 
   5  17   1       87.36       98.09      7.05 o 
   6  17   1      197.44      205.69      7.15 o 
   7  17   1      163.36      165.00      6.57 o 
   8  17   1       52.29       60.66      7.07 o 
   9  17   1       29.51       23.90      9.50 o 
  10  17   1      115.07      106.76     11.75 o 
  -9  18   1        4.07        6.27      6.86 o 
  -8  18   1       19.68       20.04      6.51 o 
  -7  18   1       76.42       87.53      5.95 o 
  -6  18   1       93.53      104.39      5.22 o 
  -5  18   1       10.30        7.69      6.26 o 
  -4  18   1      104.12       98.06     13.83 o 
  -3  18   1       59.59       80.87     13.26 o 
  -2  18   1      518.85      502.99     24.07 o 
  -1  18   1      499.11      477.81     47.28 o 
   0  18   1       23.13       10.47     15.40 o 
   1  18   1       52.11       59.87     34.36 o 
   2  18   1        0.84       -3.34     11.38 o 
   3  18   1      217.74      203.71     15.83 o 
   4  18   1      154.66      135.43     20.81 o 
   5  18   1       72.35       61.88      6.27 o 
   6  18   1        4.35        2.08      4.29 o 
   7  18   1      127.32      144.59      6.52 o 
   8  18   1       93.51       95.11      7.79 o 
   9  18   1      183.84      198.64     23.03 o 
  -8  19   1      149.45      131.53     12.95 o 
  -7  19   1        0.29       -7.08      8.78 o 
  -6  19   1        2.95       -5.05      5.05 o 
  -5  19   1      126.85      149.83     23.29 o 
  -4  19   1      252.28      275.06     35.19 o 
  -3  19   1      328.29      311.89     19.21 o 
  -2  19   1      350.24      339.09     22.14 o 
  -1  19   1       65.16       77.22     14.67 o 
   0  19   1      171.93      180.99     16.52 o 
   1  19   1      199.74      209.28     17.49 o 
   2  19   1       97.20       97.34     14.36 o 
   3  19   1        4.39        2.47     14.38 o 
   4  19   1        4.87      -10.49     12.21 o 
   5  19   1      239.01      234.73     18.45 o 
   6  19   1      226.81      234.29      8.84 o 
   7  19   1      195.36      200.13     20.55 o 
   8  19   1       29.68       27.36      9.60 o 
  -7  20   1       87.24       94.69     19.28 o 
  -6  20   1      117.45      125.58      9.55 o 
  -5  20   1        5.40       -6.38     15.91 o 
  -4  20   1        6.22        7.59     23.04 o 
  -3  20   1      115.31      138.12     17.14 o 
  -2  20   1      343.73      344.87     38.56 o 
  -1  20   1      573.71      524.99     25.98 o 
   0  20   1      157.44      147.14     27.68 o 
   1  20   1       40.07       35.50     14.35 o 
   2  20   1      116.17      119.12     16.50 o 
   3  20   1      205.16      213.47     18.72 o 
   4  20   1       98.21      133.98     16.24 o 
   5  20   1       53.47       74.76     14.94 o 
   6  20   1       10.94        8.05      6.65 o 
  -4  21   1       96.34       80.43     29.02 o 
  -3  21   1       95.84       61.57     16.15 o 
  -2  21   1       59.05       43.74     15.05 o 
  -1  21   1       18.58       12.51     15.00 o 
   0  21   1      367.68      355.05     22.52 o 
   1  21   1      353.45      344.39     22.66 o 
   2  21   1       91.67       94.38     16.19 o 
   3  21   1       12.65       13.16     14.13 o 
   4  21   1       15.99       16.02     14.82 o 
 -17   0   2       50.09       52.31     19.34 o 
 -16   0   2       15.82       -5.09     17.05 o 
 -15   0   2       35.88       -0.64     15.27 o 
 -14   0   2        3.08        0.20      8.05 o 
 -13   0   2     2145.78     2217.22     45.28 o 
 -12   0   2     3880.14     4004.85     75.53 o 
 -11   0   2      622.60      615.06     10.42 o 
 -10   0   2        1.41       -1.64      2.85 o 
  -9   0   2     1195.07     1198.90     19.45 o 
  -8   0   2      396.90      362.09      7.90 o 
  -7   0   2     1903.56     1488.51     17.45 o 
  -6   0   2       12.23       11.44      1.78 o 
  -5   0   2      263.45      240.38      5.62 o 
  -4   0   2     3617.06     3796.73     47.66 o 
  -3   0   2    39582.40    39238.18    485.65 o 
  -2   0   2    12647.22    11432.09    152.12 o 
  -1   0   2     3083.78     4624.31     57.20 o 
   0   0   2      381.52      445.98     13.25 o 
   1   0   2     3760.69     4000.60     33.91 o 
   2   0   2    53669.32    53725.86    545.60 o 
   3   0   2    19075.37    18189.99    174.80 o 
   4   0   2     1028.15     1436.43     15.51 o 
   5   0   2     1667.47     1621.30     17.58 o 
   6   0   2     5697.92     5214.11     53.86 o 
   7   0   2     7982.35     8438.67     86.58 o 
   8   0   2     5233.11     5567.58     61.60 o 
   9   0   2     1049.97     1032.39     23.38 o 
  10   0   2       40.40       41.44      3.61 o 
  11   0   2      294.65      262.03      8.31 o 
  12   0   2      268.64      239.21     15.21 o 
  13   0   2      405.78      395.03     19.59 o 
  14   0   2       34.45       -0.38     15.27 o 
  15   0   2        3.14        4.45     17.18 o 
  16   0   2      164.35      205.54     26.60 o 
 -17   1   2       12.30       15.85     13.08 o 
 -16   1   2       15.27        5.42     12.19 o 
 -15   1   2       14.92       13.73     11.29 o 
 -14   1   2       54.13       47.54      9.35 o 
 -13   1   2       73.12       65.86      5.84 o 
 -12   1   2      193.51      205.64      7.27 o 
 -11   1   2     2580.74     2639.60     26.55 o 
 -10   1   2      852.11      836.50      9.18 o 
  -9   1   2      917.66      854.59      8.67 o 
  -8   1   2       38.12       35.04      1.76 o 
  -7   1   2      676.12      674.66      7.02 o 
  -6   1   2      101.64       59.21      1.86 o 
  -5   1   2     5647.05     5559.55     44.14 o 
  -4   1   2     1337.01     1252.74     10.46 o 
  -3   1   2     1239.25     1296.58     10.65 o 
  -2   1   2     2430.98     2877.64     23.61 o 
  -1   1   2     7081.33     7269.71     57.11 o 
   0   1   2       27.94       27.63      1.03 o 
   1   1   2     4871.17     4860.66     34.87 o 
   2   1   2      368.93      378.37      4.25 o 
   3   1   2      712.86      759.63      6.61 o 
   4   1   2     3909.64     4178.23     33.29 o 
   5   1   2     2915.10     2315.43     18.95 o 
   6   1   2     3432.10     3476.96     26.45 o 
   7   1   2     1241.85     1244.11     10.94 o 
   8   1   2     1186.08     1246.09     11.33 o 
   9   1   2      125.71      139.45      2.97 o 
  10   1   2       28.25       36.92      2.81 o 
  11   1   2        6.17       -4.70      4.70 o 
  12   1   2        1.29       -5.28      5.28 o 
  13   1   2        3.54        5.58      6.83 o 
  14   1   2      199.89      193.51     13.10 o 
  15   1   2       65.65       73.90     15.08 o 
  16   1   2       78.18      119.45     15.96 o 
 -17   2   2       24.43        0.67     13.05 o 
 -16   2   2        2.08       -0.93     16.42 o 
 -15   2   2        3.30        5.03     10.65 o 
 -14   2   2       78.77       85.39      8.02 o 
 -13   2   2      669.38      686.66     17.93 o 
 -12   2   2      498.91      493.28     13.85 o 
 -11   2   2      284.80      293.16      7.65 o 
 -10   2   2       26.76       22.08      2.45 o 
  -9   2   2     1399.91     1472.30     14.02 o 
  -8   2   2      383.69      354.88      4.97 o 
  -7   2   2      315.18      285.28      3.85 o 
  -6   2   2       64.63       26.02      1.49 o 
  -5   2   2      214.10      189.98      2.81 o 
  -4   2   2       56.06       71.90      1.97 o 
  -3   2   2     6325.89     5994.64     55.18 o 
  -2   2   2    35504.45    39364.74    344.41 o 
  -1   2   2     3812.20     2997.37     30.57 o 
   0   2   2       95.47      123.98      1.99 o 
   1   2   2       52.32       24.76      1.23 o 
   2   2   2     1492.69     1476.13     13.20 o 
   3   2   2     3930.78     4043.24     33.30 o 
   4   2   2     1152.49     1006.05      9.97 o 
   5   2   2      193.50      190.48      2.64 o 
   6   2   2     2535.13     2723.25     23.07 o 
   7   2   2     6283.91     6675.74     57.15 o 
   8   2   2     1878.86     1861.08     16.58 o 
   9   2   2      114.57      111.78      3.20 o 
  10   2   2       56.73       48.97      3.42 o 
  11   2   2       70.98       49.63      5.59 o 
  12   2   2       60.34       60.30      7.17 o 
  13   2   2      406.99      433.81     13.94 o 
  14   2   2       73.56       76.37      8.32 o 
  15   2   2        0.98        3.77      7.92 o 
  16   2   2       23.18       27.41     10.41 o 
 -17   3   2        2.92       -4.60      9.49 o 
 -16   3   2       48.24       75.02     11.85 o 
 -15   3   2       23.08       19.57      9.18 o 
 -14   3   2      112.91      136.62      8.90 o 
 -13   3   2       21.10       20.71      6.32 o 
 -12   3   2       85.02       92.12      8.40 o 
 -11   3   2       90.49      105.04      6.34 o 
 -10   3   2     2990.07     2993.32     34.53 o 
  -9   3   2     1781.77     1891.57     18.33 o 
  -8   3   2      348.99      342.13      5.16 o 
  -7   3   2       10.39        3.33      1.58 o 
  -6   3   2     2587.38     2386.17     22.78 o 
  -4   3   2     2530.75     3011.99     25.85 o 
  -3   3   2        2.49        2.58      0.83 o 
  -2   3   2    21011.84    21033.53    213.17 o 
  -1   3   2    30382.58    30995.96    420.46 o 
   0   3   2     3934.27     4227.36     52.75 o 
   1   3   2     6280.39     6908.62     79.57 o 
   2   3   2      469.35      438.13      5.86 o 
   3   3   2     1962.42     1994.37     18.89 o 
   4   3   2     2441.34     2243.30     19.47 o 
   5   3   2     3976.07     4142.41     35.63 o 
   6   3   2     6184.08     6418.46     57.09 o 
   7   3   2       59.42       56.75      3.17 o 
   8   3   2       60.59       68.78      2.72 o 
   9   3   2      308.37      269.91      5.29 o 
  10   3   2       50.95       61.22      3.39 o 
  11   3   2       10.43       -1.53      4.86 o 
  12   3   2       28.63       21.21      6.32 o 
  13   3   2      161.24      172.92     13.55 o 
  14   3   2      116.77      116.56      8.87 o 
  15   3   2       35.95       36.89      7.97 o 
  16   3   2       27.69       27.07      9.83 o 
 -17   4   2       14.10       13.64      9.77 o 
 -16   4   2        2.12       -2.44      8.72 o 
 -15   4   2        0.93        2.37      7.27 o 
 -14   4   2      107.70      130.37     11.62 o 
 -13   4   2       30.59       50.16      6.81 o 
 -12   4   2      177.54      197.36      7.72 o 
 -11   4   2       13.37        8.22      4.11 o 
 -10   4   2       58.62       73.60      3.76 o 
  -9   4   2      341.72      356.65      5.83 o 
  -8   4   2     4387.02     4594.48     43.30 o 
  -7   4   2        6.52        6.56      2.13 o 
  -6   4   2     2714.47     2689.69     26.84 o 
  -5   4   2       41.10       44.81      1.33 o 
  -4   4   2     1352.30     1463.20     14.78 o 
  -3   4   2     4527.43     4385.69     47.34 o 
  -2   4   2    95004.68    94823.35   1169.92 o 
  -1   4   2     1753.52     2283.73     28.92 o 
   0   4   2      649.04      584.95      7.56 o 
   1   4   2     2448.50     2679.83     37.46 o 
   2   4   2    13338.88    13369.51    182.77 o 
   3   4   2       47.24       36.25      1.85 o 
   4   4   2     2385.66     2372.81     23.01 o 
   5   4   2      773.72      758.04      8.44 o 
   6   4   2     4323.99     4678.10     44.02 o 
   7   4   2     2992.32     3169.27     31.88 o 
   8   4   2     1267.56     1270.67     14.15 o 
   9   4   2        5.86        5.56      2.58 o 
  10   4   2       53.36       59.67      3.92 o 
  11   4   2      280.55      289.93      8.35 o 
  12   4   2      152.75      160.26     13.30 o 
  13   4   2      257.86      273.82     11.19 o 
  14   4   2       84.66       79.99      8.16 o 
  15   4   2        3.72       -4.32      8.74 o 
  16   4   2        3.27       -2.61      9.10 o 
 -17   5   2        9.48        7.40      9.37 o 
 -16   5   2       44.57       67.10     10.13 o 
 -15   5   2        4.31        5.45      8.03 o 
 -14   5   2       58.31       59.92      7.51 o 
 -13   5   2        8.17        6.09      6.25 o 
 -12   5   2      166.04      203.49      6.80 o 
 -11   5   2      182.62      178.45      5.69 o 
 -10   5   2     2564.79     2758.44     28.56 o 
  -9   5   2      710.71      686.87      8.78 o 
  -8   5   2      159.42      168.67      3.88 o 
  -7   5   2      262.40      259.74      4.54 o 
  -6   5   2     6204.68     5998.12     58.52 o 
  -5   5   2     4463.77     4800.06     49.19 o 
  -4   5   2     6290.86     6000.26     74.59 o 
  -3   5   2      577.57      529.03      5.86 o 
  -2   5   2     7732.42     8516.49    105.57 o 
  -1   5   2    19095.74    20974.57    259.90 o 
   0   5   2     2814.35     2710.11     31.89 o 
   1   5   2      465.66      603.24      8.77 o 
   2   5   2     3811.18     3989.64     55.47 o 
   3   5   2     2608.77     2520.52     29.85 o 
   4   5   2     1869.00     1916.43     23.18 o 
   5   5   2     4254.28     4132.56     38.68 o 
   6   5   2     8018.33     8274.31     80.25 o 
   7   5   2        2.36        4.16      1.99 o 
   8   5   2        3.92        5.96      2.27 o 
   9   5   2     2031.19     2037.06     22.82 o 
  10   5   2     1743.97     1748.05     21.62 o 
  11   5   2      193.49      210.37      6.69 o 
  12   5   2       73.79       69.22      5.97 o 
  13   5   2      152.94      132.38      9.75 o 
  14   5   2       86.58       94.37     11.75 o 
  15   5   2       55.91       60.12      9.34 o 
  16   5   2       24.64       21.80      9.26 o 
 -16   6   2        0.36       -4.14      8.23 o 
 -15   6   2        2.55       -2.92      7.91 o 
 -14   6   2       10.22       14.90      6.12 o 
 -13   6   2      173.09      162.90      8.02 o 
 -12   6   2       95.36      111.03      5.11 o 
 -11   6   2       41.40       41.11      3.74 o 
 -10   6   2       71.03       70.54      3.49 o 
  -9   6   2     1054.78     1043.68     12.02 o 
  -8   6   2      361.14      339.48      5.46 o 
  -7   6   2      677.10      604.04      7.26 o 
  -6   6   2     1425.94     1448.28     16.85 o 
  -5   6   2      737.03      709.21     11.94 o 
  -4   6   2     1309.37     1181.93     14.49 o 
  -3   6   2    10364.63    10845.42    146.88 o 
  -2   6   2    10476.10    10383.79    145.63 o 
  -1   6   2     1652.01     1591.20     22.46 o 
   0   6   2     2144.02     2310.75     27.49 o 
   1   6   2     4304.48     4340.60     50.73 o 
   2   6   2     1167.87     1227.67     20.39 o 
   3   6   2     2769.20     2734.62     38.83 o 
   4   6   2     3222.14     3415.85     40.30 o 
   5   6   2      346.63      349.53      5.57 o 
   6   6   2      127.11      120.48      2.94 o 
   7   6   2     2539.43     2507.98     24.33 o 
   8   6   2     2436.39     2391.41     26.03 o 
   9   6   2      332.70      348.72      6.36 o 
  10   6   2        2.05       10.82      3.24 o 
  11   6   2      283.27      274.35     10.81 o 
  12   6   2      298.43      250.13      9.42 o 
  13   6   2      391.56      392.82     11.80 o 
  14   6   2       46.33       57.02      6.98 o 
  15   6   2        2.56       -2.33      6.55 o 
  16   6   2       19.18       23.03      7.34 o 
 -16   7   2       12.81       10.74      6.46 o 
 -15   7   2        0.85       -1.39      6.01 o 
 -14   7   2        0.39       -4.94      4.94 o 
 -13   7   2        5.68        1.37      5.43 o 
 -12   7   2       24.09       12.67      4.03 o 
 -11   7   2      468.07      451.30      8.42 o 
 -10   7   2      362.32      360.50      6.67 o 
  -9   7   2     1293.12     1214.58     19.13 o 
  -8   7   2      150.32      118.97      3.18 o 
  -7   7   2      647.28      570.78      9.50 o 
  -6   7   2      819.15      897.25     15.18 o 
  -5   7   2    11534.31    11694.11    145.09 o 
  -4   7   2     5903.49     6251.60     67.19 o 
  -3   7   2        0.89       -0.77      1.61 o 
  -2   7   2        5.35        8.26      2.38 o 
  -1   7   2     9425.63     9378.43    116.75 o 
   0   7   2     6427.60     6955.95     80.75 o 
   1   7   2     3019.04     2989.33     35.41 o 
   2   7   2     1018.60     1127.34     15.54 o 
   3   7   2       58.88       61.63      4.13 o 
   4   7   2      265.25      215.73      4.46 o 
   5   7   2     3327.70     3173.74     37.82 o 
   6   7   2     1720.41     1770.90     18.25 o 
   7   7   2      525.38      481.44      6.48 o 
   8   7   2      819.44      772.86      9.57 o 
   9   7   2     2021.85     1994.99     23.83 o 
  10   7   2      719.98      680.43      9.42 o 
  11   7   2      365.14      344.98     10.40 o 
  12   7   2        9.85        8.16      3.76 o 
  13   7   2       34.91       30.22      5.35 o 
  14   7   2      135.72      123.83      7.41 o 
  15   7   2       59.97       63.17      6.79 o 
 -16   8   2       32.40       28.66      9.36 o 
 -15   8   2        0.06       -4.82      4.82 o 
 -14   8   2       74.12       63.41      5.95 o 
 -13   8   2       29.75       34.93      4.47 o 
 -12   8   2       83.34       69.39      4.45 o 
 -11   8   2       14.80       20.57      4.58 o 
 -10   8   2       31.83       24.14      4.04 o 
  -9   8   2      316.53      312.93      6.38 o 
  -8   8   2      454.17      359.07      6.90 o 
  -7   8   2      744.04      720.34     13.04 o 
  -6   8   2       51.68       62.07      5.28 o 
  -5   8   2       15.93       15.03      2.32 o 
  -4   8   2      139.35      107.81      4.30 o 
  -3   8   2     2224.74     2100.95     27.32 o 
  -2   8   2      107.34      155.92      4.89 o 
  -1   8   2     1218.82     1110.04     16.95 o 
   0   8   2      139.95      136.36      3.34 o 
   1   8   2     1706.93     1858.20     22.57 o 
   2   8   2       38.11       34.00      2.98 o 
   3   8   2       34.99       72.41      3.70 o 
   4   8   2      594.96      604.56     10.69 o 
   5   8   2      123.61      134.76      3.48 o 
   6   8   2     1224.39     1208.63     15.80 o 
   7   8   2     1048.70     1002.01     11.81 o 
   8   8   2      236.53      192.77      4.66 o 
   9   8   2      178.06      157.87      4.66 o 
  10   8   2       88.48       83.71      4.46 o 
  11   8   2       10.38        8.45      4.85 o 
  12   8   2      151.55      140.56      6.99 o 
  13   8   2       93.30       81.41      7.80 o 
  14   8   2        4.16        6.61      7.09 o 
  15   8   2        1.64       10.72      9.26 o 
 -16   9   2        5.22       -2.76      8.99 o 
 -15   9   2        0.33        6.40      7.86 o 
 -14   9   2       25.77       13.81      7.55 o 
 -13   9   2        4.77        2.19      5.65 o 
 -12   9   2        8.29       -0.29      5.12 o 
 -11   9   2      102.76      108.73      6.45 o 
 -10   9   2        8.46       13.33      4.09 o 
  -9   9   2      452.50      476.29      9.50 o 
  -8   9   2      185.19      142.18      6.06 o 
  -7   9   2       18.87       11.62      2.82 o 
  -6   9   2      166.92      159.95      6.33 o 
  -5   9   2      512.08      465.39      7.17 o 
  -4   9   2       26.01       20.05      2.16 o 
  -3   9   2      362.52      356.36      8.03 o 
  -2   9   2        0.48        6.15      3.46 o 
  -1   9   2      540.05      501.58      9.00 o 
   0   9   2      211.08      216.56      5.19 o 
   1   9   2     2686.56     2909.47     34.66 o 
   2   9   2       51.64       70.52      2.59 o 
   3   9   2      942.97     1045.50     16.66 o 
   4   9   2      590.36      636.57     10.27 o 
   5   9   2      442.18      426.12      7.83 o 
   6   9   2       34.13       34.28      4.41 o 
   7   9   2       88.59       84.82      3.57 o 
   8   9   2      119.91      123.49      3.86 o 
   9   9   2        4.94        2.33      3.37 o 
  10   9   2       66.86       72.80      5.00 o 
  11   9   2       46.25       40.31      4.76 o 
  12   9   2        1.62       -4.83      4.83 o 
  13   9   2        8.61        4.56      6.02 o 
  14   9   2       21.82       26.46      7.01 o 
  15   9   2       15.91       10.29      7.96 o 
 -15  10   2        6.57        2.33     11.76 o 
 -14  10   2        8.30        7.11     10.56 o 
 -13  10   2        1.13       -5.03      8.50 o 
 -12  10   2        0.53       -7.19      8.20 o 
 -11  10   2        4.14        1.83      4.79 o 
 -10  10   2        0.15        2.21      3.83 o 
  -9  10   2      297.32      319.23      7.49 o 
  -8  10   2       61.07       84.85      5.21 o 
  -7  10   2       91.89      111.72      7.32 o 
  -6  10   2        0.97       -0.96      2.30 o 
  -5  10   2        9.59       20.04      1.79 o 
  -4  10   2       32.09       22.73      3.22 o 
  -3  10   2      392.29      356.11      8.25 o 
  -2  10   2        5.41        7.60      2.60 o 
  -1  10   2      596.36      652.40     12.84 o 
   0  10   2        2.25        0.56      1.82 o 
   1  10   2      715.87      725.72      9.79 o 
   2  10   2        8.42       11.84      4.92 o 
   3  10   2        3.97        7.07      2.15 o 
   4  10   2      202.20      200.16      8.69 o 
   5  10   2      301.91      319.42      5.14 o 
   6  10   2      298.72      317.46      6.24 o 
   7  10   2        1.87        0.70      3.63 o 
   8  10   2       73.77       49.70      3.03 o 
   9  10   2        1.49       -2.41      3.25 o 
  10  10   2        0.14       -1.88      3.75 o 
  11  10   2        2.70       -4.53      5.70 o 
  12  10   2        3.04       10.87      8.91 o 
  13  10   2       12.16        5.89      9.09 o 
  14  10   2        5.24        8.74     10.31 o 
 -15  11   2        0.72        6.66     11.77 o 
 -14  11   2        5.41      -10.89     10.89 o 
 -13  11   2        0.05        1.61      7.40 o 
 -12  11   2        9.09        5.34      6.95 o 
 -11  11   2       27.03       24.43      5.25 o 
 -10  11   2      420.25      410.66      8.28 o 
  -9  11   2      267.82      249.92      7.37 o 
  -8  11   2       41.58       41.48      4.22 o 
  -7  11   2       39.08       40.35      3.30 o 
  -6  11   2      116.20      107.08      4.31 o 
  -5  11   2       32.33       41.07      4.25 o 
  -4  11   2      360.65      337.43      7.99 o 
  -3  11   2       54.93       65.92      3.83 o 
  -2  11   2       89.51       73.45      3.70 o 
  -1  11   2      291.74      278.71      7.24 o 
   0  11   2     1573.10     1500.19     22.48 o 
   1  11   2      441.16      439.71     10.14 o 
   2  11   2      514.94      531.71      8.33 o 
   3  11   2       38.58       40.08      2.55 o 
   4  11   2      359.15      376.36      7.49 o 
   5  11   2      640.02      622.31     16.34 o 
   6  11   2      574.39      594.33      8.64 o 
   7  11   2        0.03       -3.63      3.63 o 
   8  11   2      154.40      133.24      5.54 o 
   9  11   2        4.60        2.47      3.26 o 
  10  11   2      308.59      336.87     11.47 o 
  11  11   2       29.25       28.90      6.37 o 
  12  11   2        0.07       -4.22      6.69 o 
  13  11   2        0.83       -6.69      8.81 o 
  14  11   2        7.17        8.26      9.86 o 
 -14  12   2       45.35       47.38      8.46 o 
 -13  12   2        6.13        2.12      6.97 o 
 -12  12   2       55.82       62.19      7.76 o 
 -11  12   2        2.40        7.57      4.91 o 
 -10  12   2       88.01       95.23      4.19 o 
  -9  12   2      105.89       91.66     10.18 o 
  -8  12   2      543.09      584.74     10.70 o 
  -7  12   2       78.03       70.99      3.48 o 
  -6  12   2       23.75       21.51      2.33 o 
  -5  12   2      138.50      135.61      8.01 o 
  -4  12   2       67.18       80.27      4.36 o 
  -3  12   2       41.32       39.98      3.64 o 
  -2  12   2     1798.26     1648.73     25.00 o 
  -1  12   2        0.33        0.24      2.32 o 
   0  12   2      412.35      386.06      9.46 o 
   1  12   2      376.48      322.92     11.15 o 
   2  12   2     2148.56     2083.97     30.89 o 
   3  12   2       54.61       50.76      5.38 o 
   4  12   2      783.86      735.35     13.80 o 
   5  12   2       45.33       38.87      3.53 o 
   6  12   2      104.16      100.38      3.49 o 
   7  12   2       28.42       20.00      4.24 o 
   8  12   2       36.92       25.02      3.50 o 
   9  12   2        0.07       -1.25      3.24 o 
  10  12   2       45.40       51.66      4.43 o 
  11  12   2       60.91       60.85      6.01 o 
  12  12   2        7.34        8.45      6.99 o 
  13  12   2        8.91        3.70      9.35 o 
  14  12   2       17.62        7.94     10.09 o 
 -14  13   2        1.45       -6.62      7.66 o 
 -13  13   2        0.46        4.63      7.29 o 
 -12  13   2        5.80        3.85      7.59 o 
 -11  13   2        8.28        0.95      4.62 o 
 -10  13   2      273.08      280.51      7.28 o 
  -9  13   2       54.92       29.86      5.82 o 
  -8  13   2       12.43       13.17      3.33 o 
  -7  13   2       14.32        8.38      2.67 o 
  -6  13   2      124.54      117.70      4.38 o 
  -5  13   2      349.90      356.49     16.80 o 
  -4  13   2        4.26        6.42      3.69 o 
  -3  13   2      176.20      181.59      8.67 o 
  -2  13   2       32.50       33.17      3.49 o 
  -1  13   2       71.52       65.20      3.06 o 
   0  13   2      661.72      629.13     14.72 o 
   1  13   2        1.19       -3.48      5.33 o 
   2  13   2       87.96       65.11      5.87 o 
   3  13   2      178.98      172.80      9.01 o 
   4  13   2       38.05       34.14      4.38 o 
   5  13   2      394.75      376.04      9.35 o 
   6  13   2      584.33      552.70      8.49 o 
   7  13   2       17.88       16.47      3.95 o 
   8  13   2      173.16      163.90     10.75 o 
   9  13   2        7.89       13.98      3.38 o 
  10  13   2       75.97       80.27      5.16 o 
  11  13   2        0.35        1.10      5.38 o 
  12  13   2        0.74       -5.25      6.98 o 
  13  13   2        2.54       -0.25      7.71 o 
 -13  14   2        0.48        6.11      9.02 o 
 -12  14   2        6.59        6.45      7.41 o 
 -11  14   2       30.55       25.19      4.94 o 
 -10  14   2        6.44        6.18      5.30 o 
  -9  14   2       23.47       16.58      4.61 o 
  -8  14   2       15.65        7.70      3.58 o 
  -7  14   2        5.03       -0.58      4.19 o 
  -6  14   2       17.34       15.34      3.32 o 
  -5  14   2       25.14       12.48      7.50 o 
  -4  14   2       11.68        7.38      6.10 o 
  -3  14   2      131.45      159.81      7.58 o 
  -2  14   2        0.16       -3.41      3.41 o 
  -1  14   2      124.34      145.63      6.84 o 
   0  14   2       24.28       19.25      6.01 o 
   1  14   2      341.73      340.65     12.91 o 
   2  14   2        8.02        8.84      6.26 o 
   3  14   2       44.99       49.20      5.76 o 
   4  14   2        0.04       -1.21      4.05 o 
   5  14   2      306.41      296.57     15.50 o 
   6  14   2        9.43        4.46      2.48 o 
   7  14   2        0.06       -1.25      3.37 o 
   8  14   2        5.59        6.10      5.03 o 
   9  14   2        8.38       14.04      4.58 o 
  10  14   2        2.66       11.73      5.84 o 
  11  14   2        1.14        2.02      6.27 o 
  12  14   2       13.00       12.08     10.10 o 
 -12  15   2       11.45        8.88      8.00 o 
 -11  15   2        0.30        2.56      4.43 o 
 -10  15   2        0.27       -1.54      5.50 o 
  -9  15   2       18.59       12.04      8.34 o 
  -8  15   2       46.87       50.48      9.45 o 
  -7  15   2      114.66      102.84      6.01 o 
  -6  15   2      125.90      125.92      4.53 o 
  -5  15   2       25.56       25.32      6.86 o 
  -4  15   2      265.12      278.56     14.89 o 
  -3  15   2      124.45      125.59      5.23 o 
  -2  15   2       40.53       37.36      6.62 o 
  -1  15   2       35.44       36.93      6.38 o 
   0  15   2       15.32        5.75      6.17 o 
   1  15   2        5.29        1.88      6.17 o 
   2  15   2      186.79      184.96      9.92 o 
   3  15   2        0.87       -3.20      3.20 o 
   4  15   2        4.29       -2.13      4.98 o 
   5  15   2        0.14       -5.47      5.47 o 
   6  15   2      110.56      107.67      5.00 o 
   7  15   2       11.35       10.65      2.95 o 
   8  15   2        2.68       11.05      4.85 o 
   9  15   2        4.55        6.09      4.26 o 
  10  15   2       63.30       70.07      6.61 o 
  11  15   2       31.50       29.58      7.84 o 
  12  15   2       38.59       33.35      8.38 o 
 -11  16   2       16.76       15.77     17.75 o 
 -10  16   2        0.72       -8.13      8.13 o 
  -9  16   2        9.96        5.03      6.39 o 
  -8  16   2       86.10       76.77      6.57 o 
  -7  16   2        0.35       -3.99      3.99 o 
  -6  16   2        7.32        5.83      3.30 o 
  -5  16   2        0.16       -6.58      6.58 o 
  -4  16   2        3.50       -2.02      4.96 o 
  -3  16   2       39.42       45.25      5.30 o 
  -2  16   2      371.33      411.06     20.32 o 
  -1  16   2       52.29       44.09     10.93 o 
   0  16   2        2.57       -0.30      6.38 o 
   1  16   2        0.58        0.70      6.33 o 
   2  16   2       64.42       66.14      7.92 o 
   3  16   2       17.63       15.53      7.52 o 
   4  16   2      284.83      294.39      8.17 o 
   5  16   2       16.54       11.14      5.87 o 
   6  16   2        0.09       -1.50      2.98 o 
   7  16   2        7.64        0.06      4.01 o 
   8  16   2        5.79        0.65      6.21 o 
   9  16   2       39.57       46.12      4.51 o 
  10  16   2        0.69       -0.92      6.31 o 
  11  16   2       29.49       18.12      7.42 o 
 -11  17   2        0.25       19.20     12.96 o 
 -10  17   2       21.67       12.38     11.77 o 
  -9  17   2        8.72        6.03      7.49 o 
  -8  17   2        4.38       -4.99      6.71 o 
  -7  17   2       22.62       14.48      4.40 o 
  -6  17   2       10.06        6.22      3.24 o 
  -5  17   2       55.76       56.25      9.42 o 
  -4  17   2       14.82       12.29      8.27 o 
  -3  17   2       14.72        9.14     12.47 o 
  -2  17   2       50.87       35.70     11.88 o 
  -1  17   2       43.26       57.05     12.27 o 
   0  17   2       33.36       42.65     11.43 o 
   1  17   2       22.93        7.59     10.21 o 
   2  17   2        6.49        2.11      7.01 o 
   3  17   2       63.80       70.45     11.80 o 
   4  17   2        0.23       -5.11      7.53 o 
   5  17   2        1.29        4.00      5.63 o 
   6  17   2       25.50       22.50      4.57 o 
   7  17   2       85.53       87.83      5.76 o 
   8  17   2        1.55       -4.76      8.11 o 
   9  17   2        3.42       -8.66      8.66 o 
  10  17   2        0.97       -2.65      9.24 o 
  -9  18   2        0.05       10.51      8.57 o 
  -8  18   2       12.84        2.00      7.05 o 
  -7  18   2        6.80        2.64      6.08 o 
  -6  18   2        0.03       -3.94      3.94 o 
  -5  18   2       25.06       11.98      6.62 o 
  -4  18   2       59.05       80.29     22.46 o 
  -3  18   2      131.39      103.26     14.22 o 
  -2  18   2       78.54       74.02     13.17 o 
  -1  18   2      177.37      175.49     15.34 o 
   0  18   2        4.85       -7.51     12.60 o 
   1  18   2        7.75       -2.41     10.63 o 
   2  18   2        4.42      -10.39     10.39 o 
   3  18   2       89.14       74.14     13.32 o 
   4  18   2       20.47        7.97      8.13 o 
   5  18   2        0.25       -2.51      5.36 o 
   6  18   2        0.29       -4.27      4.27 o 
   7  18   2        0.18       -1.75      5.72 o 
   8  18   2       30.75       36.18      9.40 o 
   9  18   2       26.52       21.50      9.70 o 
  -8  19   2        0.16        6.78     10.04 o 
  -7  19   2        0.36       -8.86      8.86 o 
  -6  19   2        1.20       -5.32      5.32 o 
  -5  19   2        8.94       37.94     17.50 o 
  -4  19   2        1.64       12.17     12.89 o 
  -3  19   2        3.35       15.68     16.61 o 
  -2  19   2       21.95       26.70     12.77 o 
  -1  19   2        6.39       14.58     11.59 o 
   0  19   2       25.70       39.73     13.61 o 
   1  19   2      109.14      128.59     15.64 o 
   2  19   2        8.91       -0.17     11.56 o 
   3  19   2       98.11       96.80     14.95 o 
   4  19   2        6.79       -6.45     12.01 o 
   5  19   2        0.86       -5.15     12.06 o 
   6  19   2       12.51        4.63      5.07 o 
   7  19   2       26.16       25.51      8.36 o 
   8  19   2       16.40       12.27      8.89 o 
  -7  20   2       40.40       41.71      9.94 o 
  -6  20   2        5.21       -2.53      7.30 o 
  -5  20   2        0.37      -12.35     17.18 o 
  -4  20   2       17.87       23.11     19.98 o 
  -3  20   2       41.71       27.19     14.65 o 
  -2  20   2       12.49      -12.73     12.73 o 
  -1  20   2        0.23      -10.52     13.57 o 
   0  20   2       65.44       65.15     20.74 o 
   1  20   2      257.34      264.70     19.64 o 
   2  20   2      264.16      278.10     29.27 o 
   3  20   2      228.10      245.15     18.79 o 
   4  20   2       16.71        9.81     13.70 o 
   5  20   2        5.71        0.32     14.41 o 
   6  20   2        8.52       -0.82      9.97 o 
  -4  21   2       48.46       26.52     25.39 o 
  -3  21   2       38.76       30.08     15.49 o 
  -2  21   2        6.22      -14.04     14.04 o 
  -1  21   2      169.78      208.49     19.60 o 
   0  21   2      208.75      266.16     20.92 o 
   1  21   2      222.63      277.96     35.51 o 
   2  21   2        7.16       11.44     13.94 o 
   3  21   2        2.53        1.94     23.86 o 
   4  21   2       71.91       87.00     16.76 o 
 -17   1   3        7.48       12.34     12.46 o 
 -16   1   3        0.11      -10.11     12.35 o 
 -15   1   3       32.75       26.15     18.64 o 
 -14   1   3       22.89       14.30      8.53 o 
 -13   1   3        6.16        2.23      6.17 o 
 -12   1   3       19.62       20.90      4.68 o 
 -11   1   3       64.61       46.06      3.25 o 
 -10   1   3      189.82      182.68      3.72 o 
  -9   1   3       48.69       43.79      2.07 o 
  -8   1   3      888.28      838.73      7.98 o 
  -7   1   3      938.55     1053.90     11.26 o 
  -6   1   3      833.53     1064.33      9.36 o 
  -5   1   3      437.36      387.69      8.79 o 
  -4   1   3      752.71      693.76      6.44 o 
  -2   1   3    18528.22    16863.66    124.01 o 
  -1   1   3    19757.27    22031.38    162.20 o 
   0   1   3     1982.79     2143.70     15.15 o 
   1   1   3      109.25       89.42      1.35 o 
   2   1   3     3843.30     4418.83     32.90 o 
   3   1   3        0.18        3.05      0.61 o 
   4   1   3     1169.73     1031.36      8.42 o 
   5   1   3      181.50      210.86      2.90 o 
   6   1   3        2.14        6.68      1.40 o 
   7   1   3      256.91      308.53      3.90 o 
   8   1   3      678.95      650.91      6.91 o 
   9   1   3       20.64       14.44      2.16 o 
  10   1   3      297.41      312.30      6.79 o 
  11   1   3       14.91        5.49      5.17 o 
  12   1   3        3.41        1.51      5.55 o 
  13   1   3        4.72        4.81      7.01 o 
  14   1   3       40.80       52.04     10.14 o 
  15   1   3        3.20       -3.96     16.86 o 
  16   1   3        2.65      -10.32     13.32 o 
 -17   2   3       12.27        8.76     12.40 o 
 -16   2   3        6.43       19.35     12.79 o 
 -15   2   3       17.46       16.00      9.82 o 
 -14   2   3       38.81       38.84      7.30 o 
 -13   2   3       30.08       47.12      7.22 o 
 -12   2   3       87.88       82.21      7.04 o 
 -11   2   3      103.71      120.10      4.57 o 
 -10   2   3      165.17      199.64      5.44 o 
  -9   2   3        0.48       -1.36      1.36 o 
  -8   2   3      186.72      179.12      3.25 o 
  -7   2   3     1866.10     1873.68     16.30 o 
  -6   2   3     3702.46     3707.25     30.87 o 
  -5   2   3      769.60      702.89      7.34 o 
  -4   2   3       64.17      128.67      2.46 o 
  -3   2   3     4602.07     4994.51     44.06 o 
  -2   2   3      919.02      942.60      7.90 o 
  -1   2   3      376.67      457.28      5.05 o 
   0   2   3    19274.73    20065.04    136.59 o 
   1   2   3       30.55       25.85      1.31 o 
   2   2   3    13233.91    13819.71     96.43 o 
   3   2   3     1954.34     2091.19     15.48 o 
   4   2   3      495.62      469.25      5.22 o 
   5   2   3      379.14      325.75      6.78 o 
   6   2   3     8100.22     8528.72     72.63 o 
   7   2   3      646.57      678.41      7.07 o 
   8   2   3      235.02      254.82      4.52 o 
   9   2   3        6.82        3.18      2.45 o 
  10   2   3      664.64      631.58     11.00 o 
  11   2   3      217.87      173.72      7.54 o 
  12   2   3      315.83      327.48     11.74 o 
  13   2   3        8.35       18.91      7.45 o 
  14   2   3        0.93       -7.12      7.12 o 
  15   2   3        2.35        7.34      8.18 o 
  16   2   3        1.73       21.70     10.40 o 
 -17   3   3       40.54       30.27     10.07 o 
 -16   3   3       49.78       59.56      8.90 o 
 -15   3   3       36.18       30.55      7.90 o 
 -14   3   3       15.70       23.20      7.06 o 
 -13   3   3       11.74       13.07      6.29 o 
 -12   3   3       76.76       82.40      6.05 o 
 -11   3   3      419.73      388.71      9.88 o 
 -10   3   3        0.52       -2.63      2.63 o 
  -9   3   3       38.00       22.34      2.72 o 
  -8   3   3      517.43      479.93      6.30 o 
  -7   3   3     1444.29     1677.81     15.34 o 
  -6   3   3     9187.78    10099.83     88.90 o 
  -5   3   3      167.02      165.77      3.05 o 
  -4   3   3     1138.59     1103.68     11.37 o 
  -3   3   3      342.70      394.98      3.95 o 
  -2   3   3   118886.16   124457.88   1865.63 o 
  -1   3   3    14753.72    15116.13    138.07 o 
   0   3   3       40.36       31.95      1.06 o 
   1   3   3     4385.71     4683.77     41.32 o 
   2   3   3    13079.57    13253.34    111.97 o 
   3   3   3      241.90      288.17      3.37 o 
   4   3   3      853.39      812.37      6.95 o 
   5   3   3       51.81       56.34      2.70 o 
   6   3   3      139.69      169.88      4.50 o 
   7   3   3      204.31      190.80      4.13 o 
   8   3   3     1571.21     1606.98     16.53 o 
   9   3   3       47.13       61.31      2.95 o 
  10   3   3      357.04      322.07      7.82 o 
  11   3   3        2.66       -3.34      5.76 o 
  12   3   3      182.99      179.01      9.28 o 
  13   3   3       60.57       69.82      8.43 o 
  14   3   3       33.71       42.82      8.08 o 
  15   3   3        0.08       -6.68      7.54 o 
  16   3   3        1.55      -10.68     10.68 o 
 -17   4   3       12.46        7.20      9.85 o 
 -16   4   3        3.75       17.87      9.18 o 
 -15   4   3        1.22        4.11      7.43 o 
 -14   4   3       35.74       28.05      9.68 o 
 -13   4   3        0.27        2.55      6.20 o 
 -12   4   3       34.15       41.52      5.34 o 
 -11   4   3       27.14       27.92      6.04 o 
 -10   4   3      417.00      428.55      7.32 o 
  -9   4   3        9.54        4.27      2.24 o 
  -8   4   3       48.27       59.03      2.53 o 
  -7   4   3      509.42      592.10      6.91 o 
  -6   4   3      309.11      377.63      6.39 o 
  -5   4   3      272.00      237.23      3.27 o 
  -4   4   3       13.37        6.22      1.37 o 
  -3   4   3     3990.74     4102.32     44.35 o 
  -2   4   3       92.51      117.03      3.11 o 
  -1   4   3     1359.33     1557.01     20.23 o 
   0   4   3     1059.99     1147.68     15.24 o 
   1   4   3     3311.14     3679.16     42.83 o 
   2   4   3       44.22       56.63      3.46 o 
   3   4   3       60.67       69.37      1.82 o 
   4   4   3        8.23       10.18      1.28 o 
   5   4   3      417.94      494.19      5.65 o 
   6   4   3      268.44      340.92      4.93 o 
   7   4   3        2.69        3.90      1.99 o 
   8   4   3       39.22       31.72      2.60 o 
   9   4   3      143.02      128.63      4.28 o 
  10   4   3      192.92      181.76      6.12 o 
  11   4   3      234.73      246.11      8.47 o 
  12   4   3      154.71      158.48     11.94 o 
  13   4   3        0.11        2.08      6.53 o 
  14   4   3        0.33        6.19      8.19 o 
  15   4   3        3.56      -11.01     11.01 o 
  16   4   3       13.64       25.68     10.05 o 
 -17   5   3       58.17       72.20     12.94 o 
 -16   5   3       44.37       62.34      9.54 o 
 -15   5   3        1.95       -7.53      7.53 o 
 -14   5   3        7.58        4.56      6.49 o 
 -13   5   3        7.55        6.55      6.07 o 
 -12   5   3      281.71      269.23      8.11 o 
 -11   5   3     1400.72     1407.65     18.13 o 
 -10   5   3      322.88      302.12      5.93 o 
  -9   5   3       51.93       49.94      2.98 o 
  -8   5   3      189.25      206.93      4.48 o 
  -7   5   3      965.73      961.27     12.03 o 
  -6   5   3       33.27       55.00      3.68 o 
  -5   5   3      873.47      840.70      9.69 o 
  -4   5   3      411.83      406.86      5.45 o 
  -3   5   3     5446.11     5871.47     67.56 o 
  -2   5   3      180.04      197.14      4.25 o 
  -1   5   3     4834.67     4903.77     61.35 o 
   0   5   3       18.94       25.52      1.74 o 
   1   5   3      808.89      922.75     12.66 o 
   2   5   3     3300.28     3716.15     47.12 o 
   3   5   3      850.41      724.63      8.92 o 
   4   5   3      394.11      474.56      5.63 o 
   5   5   3      121.98      137.88      3.62 o 
   6   5   3      102.32      111.40      2.70 o 
   7   5   3       49.72       51.74      3.05 o 
   8   5   3      247.61      211.63      5.66 o 
   9   5   3     1220.14     1210.90     13.98 o 
  10   5   3        0.87        0.64      3.57 o 
  11   5   3        1.81       -3.03      3.89 o 
  12   5   3        0.78        3.57      5.06 o 
  13   5   3      104.86      109.68      7.99 o 
  14   5   3        6.00        6.27      8.06 o 
  15   5   3       16.22       27.00      9.15 o 
  16   5   3        0.92        9.47      9.29 o 
 -16   6   3        0.33       -3.03     11.09 o 
 -15   6   3        1.54        5.38      8.04 o 
 -14   6   3       27.11       24.57      6.41 o 
 -13   6   3       19.98        7.86      5.04 o 
 -12   6   3      192.69      199.10      6.23 o 
 -11   6   3      294.46      293.23      8.24 o 
 -10   6   3      166.93      152.07      4.30 o 
  -9   6   3       59.16       63.63      2.97 o 
  -8   6   3      164.73      155.01      3.84 o 
  -7   6   3        3.76       -0.37      1.80 o 
  -6   6   3       55.09       55.27      2.07 o 
  -5   6   3     3262.30     3137.52     37.18 o 
  -4   6   3        6.34       11.50      1.86 o 
  -3   6   3     3962.83     4517.47     49.34 o 
  -2   6   3      929.34     1019.57     16.82 o 
  -1   6   3     2345.88     2185.76     30.88 o 
   0   6   3        3.19        5.58      1.54 o 
   1   6   3     7400.77     7631.61     88.30 o 
   2   6   3      184.13      238.20      5.58 o 
   3   6   3       72.91       75.23      4.11 o 
   4   6   3      140.39      167.34      4.40 o 
   5   6   3      390.72      298.53      4.14 o 
   6   6   3     1229.00     1291.37     14.76 o 
   7   6   3      507.53      492.92      6.22 o 
   8   6   3        0.17       -0.13      1.97 o 
   9   6   3      593.85      620.47      8.97 o 
  10   6   3       30.92       25.02      4.10 o 
  11   6   3        3.45       -0.17      4.05 o 
  12   6   3        3.93        4.81      5.78 o 
  13   6   3       22.56       27.26      6.12 o 
  14   6   3       12.73       11.72      6.32 o 
  15   6   3       18.62       15.89      6.93 o 
 -16   7   3       28.61       18.60      6.71 o 
 -15   7   3        1.05       -3.41      5.98 o 
 -14   7   3        9.86       14.53      5.89 o 
 -13   7   3        7.93       -3.54      4.31 o 
 -12   7   3      198.49      182.57      6.09 o 
 -11   7   3      600.84      542.73     11.52 o 
 -10   7   3      419.94      423.78      7.31 o 
  -9   7   3      300.62      267.98      4.90 o 
  -8   7   3        2.15       -2.19      2.19 o 
  -7   7   3     1638.91     1651.04     20.98 o 
  -6   7   3     2772.51     2858.57     34.33 o 
  -5   7   3       24.58       44.07      2.64 o 
  -4   7   3      684.40      718.46     10.05 o 
  -3   7   3       81.56       69.76      2.89 o 
  -2   7   3     3868.80     4361.67     60.35 o 
  -1   7   3     7820.53     7329.08    109.57 o 
   0   7   3     2595.22     2474.01     27.54 o 
   1   7   3      192.88      193.05      4.15 o 
   2   7   3      467.58      532.16      9.48 o 
   3   7   3     3336.01     2891.33     40.91 o 
   4   7   3     1382.21     1266.64     15.92 o 
   5   7   3     1470.68     1345.70     14.89 o 
   6   7   3        6.11        0.95      1.64 o 
   7   7   3      373.33      376.78      5.72 o 
   8   7   3     2027.86     1845.94     20.78 o 
   9   7   3     1776.65     1818.14     25.88 o 
  10   7   3       12.14       14.97      3.69 o 
  11   7   3      103.28       91.85      4.79 o 
  12   7   3        2.26       -2.46      3.80 o 
  13   7   3       27.27       42.27      5.84 o 
  14   7   3        0.97       -3.05      4.54 o 
  15   7   3       23.01       14.16      4.94 o 
 -16   8   3        8.05       -4.96      4.96 o 
 -15   8   3        7.20       -4.37      5.22 o 
 -14   8   3       23.61       20.41      5.88 o 
 -13   8   3        0.65       -1.63      3.53 o 
 -12   8   3        0.80       -3.81      3.81 o 
 -11   8   3       59.30       51.60      3.57 o 
 -10   8   3      448.82      426.79      8.66 o 
  -9   8   3      198.33      199.77      5.72 o 
  -8   8   3        8.29        8.23      2.48 o 
  -7   8   3        6.92        0.78      2.60 o 
  -6   8   3      131.36      124.93      3.74 o 
  -5   8   3      306.64      289.87      5.81 o 
  -4   8   3       11.44       28.26      1.53 o 
  -3   8   3      267.62      219.07      5.91 o 
  -2   8   3      797.07      844.94     13.27 o 
  -1   8   3     1070.67     1137.36     14.45 o 
   0   8   3     4602.46     4750.70     51.86 o 
   1   8   3     3474.78     3178.51     37.84 o 
   2   8   3     2213.05     2345.06     34.54 o 
   3   8   3     1855.42     1849.73     23.03 o 
   4   8   3        3.78        1.85      1.67 o 
   5   8   3     1551.20     1513.19     19.30 o 
   6   8   3     1330.33     1320.48     14.73 o 
   7   8   3     1119.66     1148.61     13.45 o 
   8   8   3      176.22      167.00      4.22 o 
   9   8   3       33.47       37.20      3.50 o 
  10   8   3       69.85       67.27      5.19 o 
  11   8   3        2.60        5.24      4.86 o 
  12   8   3       14.15        4.58      6.04 o 
  13   8   3       18.04       14.37      6.78 o 
  14   8   3        1.39        4.72      8.09 o 
  15   8   3        1.84       -1.17      9.36 o 
 -16   9   3       10.01        1.67     10.86 o 
 -15   9   3       11.38       -2.27      7.59 o 
 -14   9   3        2.04       -6.98      6.98 o 
 -13   9   3       12.14       10.45      5.87 o 
 -12   9   3       44.21       51.04      7.41 o 
 -11   9   3      360.37      331.73     10.07 o 
 -10   9   3      171.24      166.66      6.42 o 
  -9   9   3       23.06       10.54      3.35 o 
  -8   9   3      495.70      504.85     12.92 o 
  -7   9   3      275.57      293.74      6.45 o 
  -6   9   3      267.79      239.78      5.34 o 
  -5   9   3       63.52       63.67      6.48 o 
  -4   9   3       37.11       40.54      2.19 o 
  -3   9   3      192.22      160.39      7.95 o 
  -2   9   3     3420.00     3539.56     56.62 o 
  -1   9   3     2512.76     2713.46     38.94 o 
   0   9   3      462.73      441.31      6.69 o 
   1   9   3      326.67      335.83      5.71 o 
   2   9   3      444.19      475.32      9.71 o 
   3   9   3      793.54      860.43     18.38 o 
   4   9   3     4451.56     4492.78     59.18 o 
   5   9   3      588.95      621.64      8.55 o 
   6   9   3      109.88      120.69      4.82 o 
   7   9   3       94.78       93.11      4.10 o 
   8   9   3      162.47      185.54      4.68 o 
   9   9   3      157.91      149.83      5.11 o 
  10   9   3       77.48       76.06      6.60 o 
  11   9   3        0.31       -4.17      4.17 o 
  12   9   3        3.35       -2.96      5.21 o 
  13   9   3        3.56        3.47      6.47 o 
  14   9   3       23.37       27.96      7.47 o 
  15   9   3        0.46       -6.97      7.50 o 
 -15  10   3        5.59       -5.13     23.80 o 
 -14  10   3      108.93      104.36     24.24 o 
 -13  10   3      215.30      210.52     11.10 o 
 -12  10   3        2.76        9.71      6.61 o 
 -11  10   3        3.44        9.29      4.84 o 
 -10  10   3      909.84      909.72     15.76 o 
  -9  10   3      834.85      825.74     20.12 o 
  -8  10   3       83.29       77.16      4.56 o 
  -7  10   3      174.99      169.44      5.07 o 
  -6  10   3      329.51      309.51      6.01 o 
  -5  10   3       29.52       26.14      2.07 o 
  -4  10   3       56.26       60.77      4.72 o 
  -3  10   3      531.44      506.63      9.90 o 
  -2  10   3       90.66      104.25      4.18 o 
  -1  10   3       27.27       37.41      3.21 o 
   0  10   3      668.39      609.71     10.81 o 
   1  10   3       33.93       46.82      3.54 o 
   2  10   3      374.60      315.94      5.79 o 
   3  10   3      110.80      116.10      4.01 o 
   4  10   3      123.09      123.18      4.68 o 
   5  10   3     1539.79     1568.41     17.55 o 
   6  10   3     2791.85     2792.27     37.14 o 
   7  10   3       65.85       56.79      2.80 o 
   8  10   3      376.63      372.86      7.86 o 
   9  10   3        0.18        0.76      3.47 o 
  10  10   3      237.53      267.60      8.65 o 
  11  10   3       23.05       11.70      6.29 o 
  12  10   3      157.10      175.04     11.68 o 
  13  10   3       12.70       14.38      9.60 o 
  14  10   3        1.14       -1.20     11.92 o 
 -15  11   3       10.47       -2.33     11.62 o 
 -14  11   3        0.43       -2.12     10.28 o 
 -13  11   3       25.93       31.85      8.05 o 
 -12  11   3      215.09      220.10     14.47 o 
 -11  11   3      470.77      465.80     11.90 o 
 -10  11   3      208.73      232.64     11.98 o 
  -9  11   3        7.68        6.30      5.73 o 
  -8  11   3      368.88      380.11      8.76 o 
  -7  11   3      209.60      193.92      7.03 o 
  -6  11   3      812.64      825.01     11.96 o 
  -5  11   3       48.13       60.94      3.48 o 
  -4  11   3       47.14       56.79      4.14 o 
  -3  11   3        2.03        3.65      3.69 o 
  -2  11   3     2339.31     2260.96     40.23 o 
  -1  11   3      114.69      140.67      5.06 o 
   0  11   3        3.55        2.09      2.44 o 
   1  11   3      157.28      174.97      3.96 o 
   2  11   3      747.27      718.03     10.24 o 
   3  11   3       67.70       68.77      3.15 o 
   4  11   3     1375.56     1462.78     19.19 o 
   5  11   3       33.88       33.79      2.32 o 
   6  11   3        1.60       -0.71      3.06 o 
   7  11   3        1.45       -2.65      2.90 o 
   8  11   3       95.47      109.64      4.12 o 
   9  11   3        8.81        4.30      3.50 o 
  10  11   3        8.77       10.50      4.86 o 
  11  11   3       10.50        4.40      6.31 o 
  12  11   3        4.26       -3.15      6.85 o 
  13  11   3       26.58       20.43      9.46 o 
  14  11   3       47.93       46.63     12.96 o 
 -14  12   3      134.24      133.98     11.48 o 
 -13  12   3      180.78      193.70     10.84 o 
 -12  12   3       18.23        9.11      6.88 o 
 -11  12   3       14.34       15.78      4.88 o 
 -10  12   3      425.77      469.59      8.75 o 
  -9  12   3      702.40      706.54     19.01 o 
  -8  12   3      332.66      346.33      8.39 o 
  -7  12   3      226.60      216.68      7.43 o 
  -6  12   3       41.13       50.97      3.04 o 
  -5  12   3      630.20      642.70     11.82 o 
  -4  12   3     1029.01     1075.18     30.15 o 
  -3  12   3     1057.78     1140.61     28.01 o 
  -2  12   3      679.37      716.63     13.20 o 
  -1  12   3        5.00       10.39      3.73 o 
   0  12   3      567.49      564.37      9.75 o 
   1  12   3     1182.77     1152.37     16.78 o 
   2  12   3     1002.28      997.92     13.49 o 
   3  12   3       60.89       65.84      3.22 o 
   4  12   3        5.93        2.45      2.88 o 
   5  12   3      717.57      690.05     10.62 o 
   6  12   3     1385.38     1424.98     17.62 o 
   7  12   3      592.51      632.35     11.61 o 
   8  12   3      356.95      335.66      6.51 o 
   9  12   3       59.52       54.46      4.29 o 
  10  12   3       75.38       84.10      6.03 o 
  11  12   3       36.34       35.27      6.04 o 
  12  12   3      112.94      127.72      9.04 o 
  13  12   3       22.38       23.73     10.30 o 
 -14  13   3        2.34       10.07      7.87 o 
 -13  13   3       63.95       61.64      7.94 o 
 -12  13   3      159.37      159.31      9.35 o 
 -11  13   3      289.71      314.11     10.87 o 
 -10  13   3      129.68      128.12      8.31 o 
  -9  13   3       28.19       17.78      4.76 o 
  -8  13   3      152.03      163.02      5.01 o 
  -7  13   3     1196.75     1226.87     17.78 o 
  -6  13   3     1392.15     1440.41     22.15 o 
  -5  13   3     1269.30     1251.10     24.29 o 
  -4  13   3      216.38      225.69      8.19 o 
  -3  13   3     1469.97     1478.99     31.22 o 
  -2  13   3      980.91     1000.80     22.41 o 
  -1  13   3     2044.41     2027.12     27.39 o 
   0  13   3     1414.36     1395.26     21.61 o 
   1  13   3      252.84      242.49      7.50 o 
   2  13   3      713.51      771.06     12.02 o 
   3  13   3     1875.80     1895.50     23.98 o 
   4  13   3     1310.58     1361.59     19.74 o 
   5  13   3      556.83      588.58     17.04 o 
   6  13   3        6.10        8.84      2.95 o 
   7  13   3      395.41      404.12      9.10 o 
   8  13   3      470.85      489.18      8.02 o 
   9  13   3      496.63      516.62      9.04 o 
  10  13   3        5.68        1.62      4.79 o 
  11  13   3        3.83        3.13      5.38 o 
  12  13   3        4.50        3.95      6.59 o 
  13  13   3      103.62      109.67     10.53 o 
 -13  14   3       78.08       86.91     10.74 o 
 -12  14   3       69.80       57.94      7.18 o 
 -11  14   3       74.07       76.27      5.50 o 
 -10  14   3      134.51      121.83      7.70 o 
  -9  14   3      337.62      370.71      9.68 o 
  -8  14   3      333.86      310.88     10.32 o 
  -7  14   3        8.12       -0.94      3.98 o 
  -6  14   3        5.40        0.76      3.33 o 
  -5  14   3     2257.22     2237.97     38.36 o 
  -4  14   3     4069.76     4061.44     65.78 o 
  -3  14   3     3033.98     3004.46     44.06 o 
  -2  14   3      350.40      345.92      7.61 o 
  -1  14   3      684.92      668.92     10.90 o 
   0  14   3     1508.05     1460.22     31.43 o 
   1  14   3     5724.53     5745.49    106.10 o 
   2  14   3     1920.24     1883.66     38.98 o 
   3  14   3      419.14      410.15      9.56 o 
   4  14   3        5.48        4.56      3.61 o 
   5  14   3     1787.58     1835.12     25.94 o 
   6  14   3      845.66      837.12     11.66 o 
   7  14   3      954.44      927.22     15.19 o 
   8  14   3       96.42      110.35      4.32 o 
   9  14   3       67.44       79.28      4.24 o 
  10  14   3       61.88       52.01      6.31 o 
  11  14   3      122.73      136.31      7.99 o 
  12  14   3       40.03       38.34      7.38 o 
 -12  15   3       45.35       54.34     15.60 o 
 -11  15   3       69.67       65.05      6.27 o 
 -10  15   3       41.93       32.39      5.81 o 
  -9  15   3       65.09       70.82      7.09 o 
  -8  15   3        5.54       -1.81      5.19 o 
  -7  15   3      192.95      203.98      6.92 o 
  -6  15   3      377.71      353.58     10.85 o 
  -5  15   3      220.09      226.05     11.39 o 
  -4  15   3       96.84       95.88      8.21 o 
  -3  15   3      947.10      968.70     24.51 o 
  -2  15   3      761.17      772.63     13.79 o 
  -1  15   3      439.36      401.09     13.93 o 
   0  15   3       75.90       82.71      7.98 o 
   1  15   3        9.39       19.27      6.88 o 
   2  15   3      105.72       79.92      7.94 o 
   3  15   3      950.03      923.80     16.19 o 
   4  15   3      581.00      572.95     14.30 o 
   5  15   3      503.25      477.54     18.87 o 
   6  15   3        1.10        2.15      2.62 o 
   7  15   3       94.10       95.32      5.04 o 
   8  15   3      169.14      152.36      5.65 o 
   9  15   3      273.63      267.48      7.18 o 
  10  15   3       38.02       28.82      5.93 o 
  11  15   3       23.23       22.60      7.80 o 
 -11  16   3        0.93        6.58     12.22 o 
 -10  16   3       35.95       35.01     12.69 o 
  -9  16   3       44.37       41.58      6.76 o 
  -8  16   3       11.41        3.91      5.65 o 
  -7  16   3        0.60       -1.68      4.18 o 
  -6  16   3       33.93       40.39      3.86 o 
  -5  16   3      554.53      551.25     17.36 o 
  -4  16   3      736.41      738.42     19.89 o 
  -3  16   3      763.13      784.13     16.33 o 
  -2  16   3       32.34       27.28      4.71 o 
  -1  16   3      206.32      227.75     12.55 o 
   0  16   3       36.80       35.47      8.35 o 
   1  16   3      127.57      134.13     10.50 o 
   2  16   3        7.95       -1.19      6.97 o 
   3  16   3        1.57       -4.68      6.86 o 
   4  16   3       24.04       28.04      5.51 o 
   5  16   3      294.11      274.95     11.22 o 
   6  16   3      205.84      207.24      7.12 o 
   7  16   3       65.49       64.29      5.57 o 
   8  16   3        2.16        0.92      4.85 o 
   9  16   3        0.17       -3.79      3.79 o 
  10  16   3       24.19       27.03      7.24 o 
 -11  17   3        2.38       -3.78     12.07 o 
 -10  17   3       29.25       36.11     12.76 o 
  -9  17   3       15.83       11.71      6.47 o 
  -8  17   3        4.33        3.43      5.83 o 
  -7  17   3       31.65       33.60      5.36 o 
  -6  17   3       70.39       77.26      7.32 o 
  -5  17   3       71.46       67.66      4.95 o 
  -4  17   3        0.33        1.04      6.42 o 
  -3  17   3      108.13       99.11     10.19 o 
  -2  17   3      222.05      257.86     16.65 o 
  -1  17   3       87.35       67.25     12.49 o 
   0  17   3        1.37        3.63     10.54 o 
   1  17   3       14.35        3.76      7.05 o 
   2  17   3        9.45        3.95      7.50 o 
   3  17   3        5.51       -2.37      7.11 o 
   4  17   3       29.26       35.65      6.43 o 
   5  17   3       59.33       63.29      6.80 o 
   6  17   3        5.90        4.65      3.83 o 
   7  17   3       15.21        2.45      8.75 o 
   8  17   3        1.87       -9.25     11.89 o 
   9  17   3        1.17       -6.64      9.22 o 
  10  17   3       12.79       14.39      6.55 o 
  -9  18   3       58.18       65.08      9.10 o 
  -8  18   3       55.41       70.53      8.28 o 
  -7  18   3       34.73       40.90      7.10 o 
  -6  18   3       26.07       30.80      4.71 o 
  -5  18   3       46.26       42.49     10.01 o 
  -4  18   3      228.24      233.26     10.24 o 
  -3  18   3      151.98      152.85     23.67 o 
  -2  18   3       15.60       35.83     12.06 o 
  -1  18   3        2.21       -2.76     10.87 o 
   0  18   3       76.30       71.25     12.55 o 
   1  18   3        4.60       19.87     11.78 o 
   2  18   3        6.99       -1.77     10.80 o 
   3  18   3        0.75        0.14      8.08 o 
   4  18   3        6.09        7.64      8.33 o 
   5  18   3       63.10       53.58      6.47 o 
   6  18   3      230.56      232.92      7.11 o 
   7  18   3        3.41        1.59      7.79 o 
   8  18   3        1.82        4.01      8.77 o 
  -8  19   3       51.47       65.40     12.35 o 
  -7  19   3       41.49       36.11     10.07 o 
  -6  19   3      162.30      152.35      8.07 o 
  -5  19   3      123.97      120.62      8.66 o 
  -4  19   3        0.01      -12.94     12.94 o 
  -3  19   3       24.13       30.19     13.26 o 
  -2  19   3      392.61      397.88     22.22 o 
  -1  19   3      177.52      209.73     23.74 o 
   0  19   3      208.26      209.32     17.45 o 
   1  19   3      125.58      136.90     15.37 o 
   2  19   3        2.82       19.02     14.76 o 
   3  19   3        3.90        0.00     19.34 o 
   4  19   3      159.40      165.36     16.14 o 
   5  19   3       37.02       32.01     13.12 o 
   6  19   3        0.06       -1.45      4.85 o 
   7  19   3       15.26       10.06     10.20 o 
  -6  20   3        0.57       -5.58      5.58 o 
  -5  20   3       43.05       34.02     21.25 o 
  -4  20   3      253.55      238.28     31.88 o 
  -3  20   3      114.95       89.18     15.78 o 
  -2  20   3        3.48      -13.44     13.44 o 
  -1  20   3        3.07       14.04     13.91 o 
   0  20   3       76.70       50.92     14.20 o 
   1  20   3      175.94      198.59     21.51 o 
   2  20   3      366.65      394.06     22.84 o 
   3  20   3       98.22      100.30     16.33 o 
   4  20   3        2.21       -5.37     21.83 o 
   5  20   3       95.59       89.34     16.05 o 
  -4  21   3        1.30        0.66     15.07 o 
  -3  21   3      161.22      132.04     17.62 o 
  -2  21   3       84.60       70.90     16.63 o 
  -1  21   3       62.74       63.14     16.42 o 
   0  21   3       92.14       72.93     15.50 o 
   1  21   3       18.10       28.69     14.40 o 
   2  21   3        6.83       14.65     13.86 o 
   3  21   3      155.86      164.31     18.44 o 
 -17   0   4        0.22      -17.31     17.31 o 
 -16   0   4      125.71      169.65     23.29 o 
 -15   0   4       62.55       62.61      9.63 o 
 -14   0   4        5.76        3.18      7.82 o 
 -13   0   4       37.32       21.26      7.07 o 
 -12   0   4      271.50      228.46     10.81 o 
 -11   0   4     2263.75     2468.14     31.11 o 
 -10   0   4     6591.59     6464.69     76.36 o 
  -9   0   4      116.06      141.48      4.32 o 
  -8   0   4        3.44        6.35      2.39 o 
  -7   0   4     1145.72     1154.03     15.12 o 
  -6   0   4    10725.42    10195.15    103.55 o 
  -5   0   4    13149.46    13374.37    143.86 o 
  -4   0   4    10297.08    10846.20    124.78 o 
  -3   0   4        1.73       -1.35      1.35 o 
  -2   0   4      118.51       67.69      1.72 o 
  -1   0   4    12951.26    13675.38    130.81 o 
   0   0   4     7247.80     7314.49     67.14 o 
   1   0   4     5298.29     5581.19     49.27 o 
   2   0   4     2765.33     2465.25     22.27 o 
   3   0   4    14875.29    14770.62    135.10 o 
   4   0   4    29072.18    31789.66    305.17 o 
   5   0   4    19983.93    22332.17    214.95 o 
   6   0   4     1975.00     1920.95     19.87 o 
   7   0   4       68.97       79.87      3.27 o 
   8   0   4       64.00       57.20      3.97 o 
   9   0   4      960.85     1117.42     17.09 o 
  10   0   4       18.34        5.99      5.35 o 
  11   0   4      497.94      560.34     22.94 o 
  12   0   4       56.17       62.18     11.27 o 
  13   0   4       43.42       49.92     11.73 o 
  14   0   4        9.19        4.20     17.05 o 
  15   0   4      120.08      106.40     22.40 o 
  16   0   4       26.23       20.36     18.20 o 
 -17   1   4        1.03       -7.62     13.11 o 
 -16   1   4       11.03        3.80     11.90 o 
 -15   1   4        2.26       -9.89      9.89 o 
 -14   1   4       29.78       28.48      6.33 o 
 -13   1   4       43.36       46.48      8.21 o 
 -12   1   4      502.98      530.96     11.22 o 
 -11   1   4      359.91      343.38      6.26 o 
 -10   1   4       98.67       87.22      2.83 o 
  -9   1   4      407.29      402.90      5.01 o 
  -8   1   4     1659.98     1635.18     14.67 o 
  -7   1   4     3834.67     3937.48     32.90 o 
  -6   1   4     1991.29     1875.45     15.65 o 
  -5   1   4      868.80      920.91      7.90 o 
  -4   1   4     6413.45     6640.54     52.47 o 
  -3   1   4    29079.32    28756.37    211.84 o 
  -2   1   4     1164.82      952.85      7.21 o 
  -1   1   4      125.44      152.89      1.86 o 
   0   1   4      480.27      423.35      3.30 o 
   1   1   4    10992.00    10980.07     76.39 o 
   2   1   4     2707.51     2676.43     18.24 o 
   3   1   4    21304.93    22379.68    144.86 o 
   4   1   4     5770.00     5944.88     40.91 o 
   5   1   4     1581.94     1700.45     12.79 o 
   6   1   4      114.23      108.16      3.20 o 
   7   1   4     3098.60     3049.36     23.04 o 
   8   1   4      900.67      873.71      8.67 o 
   9   1   4       30.79       40.29      2.77 o 
  10   1   4       52.34       45.75      4.58 o 
  11   1   4      560.64      569.32     15.01 o 
  12   1   4      354.66      333.56     11.21 o 
  13   1   4       82.55      100.69      8.83 o 
  14   1   4       13.50        6.93      9.75 o 
  15   1   4        0.90      -17.32     19.85 o 
  16   1   4       16.20       18.48     13.76 o 
 -17   2   4        1.89       -9.10     11.83 o 
 -16   2   4       23.25       20.40     12.46 o 
 -15   2   4      196.38      201.38     23.09 o 
 -14   2   4       53.47       60.19      7.74 o 
 -13   2   4        1.16       -2.39      6.05 o 
 -12   2   4      176.30      209.43      7.44 o 
 -11   2   4     1665.50     1664.93     20.92 o 
 -10   2   4      360.41      405.74      6.03 o 
  -9   2   4      108.33       90.98      2.67 o 
  -8   2   4       19.86       25.42      1.83 o 
  -7   2   4     1877.77     1926.77     16.80 o 
  -6   2   4     1697.44     1646.67     14.38 o 
  -5   2   4     4109.13     3916.93     32.48 o 
  -4   2   4      565.58      477.97      5.18 o 
  -3   2   4      256.95      364.88      4.04 o 
  -2   2   4     1223.14     1041.60      8.75 o 
  -1   2   4     1477.18     1897.52     14.88 o 
   0   2   4      610.56      823.27      6.25 o 
   1   2   4     4330.26     4312.17     28.85 o 
   2   2   4      105.90      115.62      2.04 o 
   3   2   4     2898.46     3071.00     22.57 o 
   4   2   4     2920.13     2862.08     20.07 o 
   5   2   4     8689.24     9269.89     73.30 o 
   6   2   4     1724.02     1740.24     14.82 o 
   7   2   4        0.78        1.81      1.62 o 
   8   2   4        1.90       -0.15      1.83 o 
   9   2   4      263.30      306.23      6.22 o 
  10   2   4      430.17      414.17      9.65 o 
  11   2   4      458.20      463.90     13.38 o 
  12   2   4       27.26       35.52      7.07 o 
  13   2   4        5.82       -3.67      6.78 o 
  14   2   4       30.96       35.26      8.21 o 
  15   2   4      142.00      165.80     12.42 o 
  16   2   4       23.61        4.67      9.96 o 
 -17   3   4        5.41       -1.61      9.58 o 
 -16   3   4        4.87       -4.63      7.91 o 
 -15   3   4        6.13       -0.99      6.83 o 
 -14   3   4      255.11      286.72     11.57 o 
 -13   3   4      764.02      776.50     26.11 o 
 -12   3   4      216.51      230.52     12.58 o 
 -11   3   4      349.58      357.66      9.87 o 
 -10   3   4        0.23       -2.73      2.73 o 
  -9   3   4       80.59       65.13      2.62 o 
  -8   3   4       29.58       16.63      1.95 o 
  -7   3   4     4784.69     5211.94     44.83 o 
  -6   3   4      452.19      469.13      5.49 o 
  -5   3   4        9.17       12.27      1.44 o 
  -4   3   4      370.23      344.63      4.13 o 
  -3   3   4      616.41      430.64      4.49 o 
  -2   3   4     1391.40     1389.50     12.27 o 
  -1   3   4      548.38      450.59      4.69 o 
   0   3   4     1444.58     1361.07     13.20 o 
   1   3   4      421.34      403.29      4.14 o 
   2   3   4     1382.37     1416.05     11.78 o 
   3   3   4     1190.48     1081.94      9.33 o 
   4   3   4       15.55       14.03      1.31 o 
   5   3   4        2.37        8.81      1.37 o 
   6   3   4     3360.49     3498.83     30.64 o 
   7   3   4      889.22      909.39      9.71 o 
   8   3   4       97.39       92.04      2.90 o 
   9   3   4       61.15       64.23      3.16 o 
  10   3   4      186.45      168.68      5.25 o 
  11   3   4      500.01      479.50     13.86 o 
  12   3   4      599.71      573.82     15.87 o 
  13   3   4       60.83       76.28      7.88 o 
  14   3   4       11.04       11.99      7.46 o 
  15   3   4        4.16        0.91      8.95 o 
  16   3   4       13.57        6.19     11.36 o 
 -17   4   4        3.57       -1.71     11.39 o 
 -16   4   4        1.79       -2.87      7.90 o 
 -15   4   4      360.99      387.97     23.35 o 
 -14   4   4      295.00      295.86     17.36 o 
 -13   4   4       10.72        7.42      6.01 o 
 -12   4   4       34.90       44.37      5.38 o 
 -11   4   4      462.47      487.07     11.47 o 
 -10   4   4      334.18      348.30      6.43 o 
  -9   4   4      611.45      623.53      8.10 o 
  -8   4   4       71.43       78.35      3.95 o 
  -7   4   4       40.75       51.04      2.72 o 
  -6   4   4     3141.62     3426.87     34.00 o 
  -5   4   4     7341.82     7378.58     65.26 o 
  -4   4   4      131.48      170.24      2.55 o 
  -3   4   4     2564.89     2265.71     25.18 o 
  -2   4   4      537.90      381.58      9.09 o 
  -1   4   4     1670.88     1595.36     16.92 o 
   0   4   4     4317.83     4593.84     46.90 o 
   1   4   4     2328.81     2072.63     20.51 o 
   2   4   4     1231.75     1287.25     11.49 o 
   3   4   4      990.12     1159.08     10.19 o 
   4   4   4     5558.58     5122.97     42.28 o 
   5   4   4     4011.79     4316.38     37.32 o 
   6   4   4      406.50      430.25      5.81 o 
   7   4   4      491.20      460.83      6.92 o 
   8   4   4      288.36      287.39      5.14 o 
   9   4   4       54.71       48.55      3.31 o 
  10   4   4      624.70      642.76     10.99 o 
  11   4   4      500.63      509.40     12.23 o 
  12   4   4        0.03        1.42      6.50 o 
  13   4   4        7.23        4.23      7.94 o 
  14   4   4      274.60      310.05     14.66 o 
  15   4   4       76.94      107.16     15.45 o 
 -17   5   4       41.86       74.43     11.08 o 
 -16   5   4        2.66       -6.10      8.67 o 
 -15   5   4       15.97       34.56      8.85 o 
 -14   5   4      236.86      255.40     15.28 o 
 -13   5   4      636.50      683.79     16.97 o 
 -12   5   4       88.20       79.18      6.13 o 
 -11   5   4      332.72      322.15      8.46 o 
 -10   5   4       15.15        8.33      3.02 o 
  -9   5   4      593.16      591.58      8.43 o 
  -8   5   4      525.30      552.73      7.72 o 
  -7   5   4     3504.20     3497.45     34.87 o 
  -6   5   4      184.41      229.99      3.60 o 
  -5   5   4        1.56        0.96      1.89 o 
  -4   5   4     6331.00     6521.65     70.46 o 
  -3   5   4    24946.52    25808.51    318.09 o 
  -2   5   4     4406.86     4621.45     47.18 o 
  -1   5   4     5136.99     5234.94     53.50 o 
   0   5   4     1082.68     1061.66     14.43 o 
   1   5   4     3587.95     3595.22     42.04 o 
   2   5   4      376.54      260.50      5.47 o 
   3   5   4     2969.93     2576.93     22.36 o 
   4   5   4      537.68      579.13      6.31 o 
   5   5   4       37.72       50.63      2.03 o 
   6   5   4     3730.99     3894.57     33.95 o 
   7   5   4      567.12      494.16      6.57 o 
   8   5   4      162.17      156.72      4.41 o 
   9   5   4      221.27      257.01      6.78 o 
  10   5   4       37.15       50.34      4.15 o 
  11   5   4      188.01      174.92      8.81 o 
  12   5   4      578.83      594.68     14.95 o 
  13   5   4      114.49      108.85      7.77 o 
  14   5   4       27.30       19.05      9.31 o 
  15   5   4        0.82        9.62      8.77 o 
 -16   6   4       23.98        8.85      8.79 o 
 -15   6   4       97.01       85.56      9.49 o 
 -14   6   4       44.24       39.60      6.58 o 
 -13   6   4        0.30        1.69      5.04 o 
 -12   6   4       92.50       88.39      4.99 o 
 -11   6   4      717.65      714.52     10.91 o 
 -10   6   4      345.54      346.80      7.26 o 
  -9   6   4      498.99      503.36      7.14 o 
  -8   6   4        3.16       -1.81      2.10 o 
  -7   6   4      942.26      921.25     10.38 o 
  -6   6   4      378.17      378.79      6.05 o 
  -5   6   4     7990.72     7919.89     98.86 o 
  -4   6   4     6826.41     6880.27     79.36 o 
  -3   6   4        0.52        8.47      1.58 o 
  -2   6   4     3328.33     3709.33     40.73 o 
  -1   6   4    15167.94    16212.32    200.17 o 
   0   6   4    11121.18    10910.15    135.18 o 
   1   6   4     7241.29     7268.89     90.93 o 
   2   6   4       66.51       61.32      3.17 o 
   3   6   4     1514.15     1469.14     15.10 o 
   4   6   4     2633.94     2689.30     25.61 o 
   5   6   4     6602.30     6600.96     61.39 o 
   6   6   4      862.38      852.44      9.94 o 
   7   6   4        0.71       -1.77      1.77 o 
   8   6   4      156.80      133.03      3.72 o 
   9   6   4       15.31       19.54      3.01 o 
  10   6   4      229.64      242.84     11.68 o 
  11   6   4       64.14       68.67      8.34 o 
  12   6   4       19.98       16.21      5.62 o 
  13   6   4       19.44       11.70      5.74 o 
  14   6   4      109.06      112.24      8.84 o 
  15   6   4       56.77       44.38      7.12 o 
 -16   7   4        9.09        7.27      6.72 o 
 -15   7   4        7.78       -1.12      6.13 o 
 -14   7   4       67.53       49.64      6.35 o 
 -13   7   4      106.39       99.26      5.50 o 
 -12   7   4      448.06      419.31      9.22 o 
 -11   7   4       65.81       61.48      4.11 o 
 -10   7   4        0.53       -2.71      2.71 o 
  -9   7   4      189.65      203.38      4.96 o 
  -8   7   4      811.90      693.66      8.85 o 
  -7   7   4      316.72      306.88      7.29 o 
  -6   7   4      772.58      740.83     10.54 o 
  -5   7   4      890.87      914.21     17.36 o 
  -4   7   4    14829.98    15130.69    172.84 o 
  -3   7   4    26214.70    27618.49    279.84 o 
  -2   7   4     9727.92    10571.45    144.33 o 
  -1   7   4     1535.58     1652.96     24.57 o 
   0   7   4       77.04       76.55      3.40 o 
   1   7   4     7357.15     7496.11     86.81 o 
   2   7   4     2061.25     2044.45     29.88 o 
   3   7   4     2460.39     2393.81     34.77 o 
   4   7   4     2472.23     2377.03     24.00 o 
   5   7   4      604.78      590.59      6.88 o 
   6   7   4        2.23       -1.23      1.82 o 
   7   7   4      359.04      333.91      6.65 o 
   8   7   4      903.21      899.92     11.62 o 
   9   7   4      144.20      141.40      5.16 o 
  10   7   4        6.34       -1.99      3.53 o 
  11   7   4      165.14      155.91      5.63 o 
  12   7   4       78.24       80.63      8.12 o 
  13   7   4      118.22      108.22      7.11 o 
  14   7   4       25.30       18.23      7.09 o 
  15   7   4        9.41       14.64      9.92 o 
 -16   8   4       14.15        5.86      5.82 o 
 -15   8   4        7.83       -4.10      4.52 o 
 -14   8   4       51.55       46.82      4.85 o 
 -13   8   4       17.98       14.84      3.93 o 
 -12   8   4      199.55      186.29      5.77 o 
 -11   8   4      246.37      224.06      6.23 o 
 -10   8   4      550.86      532.98      9.92 o 
  -9   8   4      259.73      210.66      6.41 o 
  -8   8   4        1.06       -2.80      2.80 o 
  -7   8   4       32.25       20.70      2.84 o 
  -6   8   4      324.36      324.36      6.63 o 
  -5   8   4      521.82      516.92      9.57 o 
  -4   8   4     3566.32     3384.99     37.16 o 
  -3   8   4     1016.94     1008.47     15.16 o 
  -2   8   4      115.83       86.75      4.82 o 
  -1   8   4       63.77       31.95      2.07 o 
   0   8   4     2708.72     2725.91     30.48 o 
   1   8   4      137.31      138.29      3.69 o 
   2   8   4      319.21      318.57      5.89 o 
   3   8   4     1065.67     1065.42     15.54 o 
   4   8   4     1237.42     1158.42     15.22 o 
   5   8   4      139.14      128.35      2.55 o 
   6   8   4       15.75       11.85      2.11 o 
   7   8   4       32.12       39.55      2.86 o 
   8   8   4       24.58       33.09      2.77 o 
   9   8   4      853.59      813.29     12.38 o 
  10   8   4        1.40       -4.36      4.36 o 
  11   8   4        1.62       -3.57      5.09 o 
  12   8   4        5.62       -0.70      6.29 o 
  13   8   4       38.45       36.56     11.66 o 
  14   8   4       12.69       13.60      8.35 o 
  15   8   4       47.59       40.21      9.57 o 
 -16   9   4        2.37       -9.48     27.30 o 
 -15   9   4        1.29       -3.21      9.37 o 
 -14   9   4       67.45       83.94     12.98 o 
 -13   9   4       43.07       45.00      7.81 o 
 -12   9   4      210.14      227.79     10.92 o 
 -11   9   4       23.85       15.42      5.12 o 
 -10   9   4       35.59       44.80      4.46 o 
  -9   9   4       77.45       69.84      5.01 o 
  -8   9   4       32.21       21.83      3.93 o 
  -7   9   4      573.10      565.14      9.59 o 
  -6   9   4      134.40      126.21      5.43 o 
  -5   9   4      543.62      545.44      7.96 o 
  -4   9   4      486.34      502.26      6.61 o 
  -3   9   4      372.92      437.38      8.20 o 
  -2   9   4      441.98      474.94      7.78 o 
  -1   9   4      708.76      717.91      9.35 o 
   0   9   4      988.66      972.63     12.60 o 
   1   9   4       65.44       74.04      2.93 o 
   2   9   4      111.80      132.73      3.87 o 
   3   9   4        5.82        0.69      2.46 o 
   4   9   4      907.69      943.28     13.41 o 
   5   9   4       31.42       33.52      3.30 o 
   6   9   4      500.11      444.89      7.39 o 
   7   9   4      222.31      200.27      4.35 o 
   8   9   4      509.20      536.20      9.44 o 
   9   9   4       31.23       33.25      4.01 o 
  10   9   4        8.71        5.70      7.51 o 
  11   9   4       58.98       56.30      4.85 o 
  12   9   4       32.34       33.14      5.68 o 
  13   9   4       84.87       80.43      7.71 o 
  14   9   4        1.93       -0.92      6.78 o 
 -15  10   4        0.42       -7.64     11.40 o 
 -14  10   4       21.81       31.47     11.62 o 
 -13  10   4        6.50        3.57      7.58 o 
 -12  10   4       24.68       25.34      7.19 o 
 -11  10   4       82.58       87.04      6.04 o 
 -10  10   4       64.88       65.21      4.70 o 
  -9  10   4        2.71       -3.25      3.88 o 
  -8  10   4        0.97       -3.61      3.61 o 
  -7  10   4       51.52       60.37      3.58 o 
  -6  10   4      210.23      214.02      5.17 o 
  -5  10   4      102.12      110.27      3.15 o 
  -4  10   4      153.32      133.58      3.51 o 
  -3  10   4       21.83       25.04      3.63 o 
  -2  10   4      318.93      332.40     10.73 o 
  -1  10   4       16.26       13.53      2.08 o 
   0  10   4      381.96      419.48      6.26 o 
   1  10   4      576.95      637.71      9.40 o 
   2  10   4       22.50       21.66      2.55 o 
   3  10   4      401.08      386.28      7.07 o 
   4  10   4       22.28       42.32      3.59 o 
   5  10   4      178.78      156.73      4.61 o 
   6  10   4        4.02        4.06      2.07 o 
   7  10   4      280.23      278.32      5.59 o 
   8  10   4      172.44      173.58      5.00 o 
   9  10   4       98.18       94.70      4.54 o 
  10  10   4        6.67        8.89      5.12 o 
  11  10   4        0.41       -6.20      6.20 o 
  12  10   4        2.05        0.46      8.50 o 
  13  10   4       24.86       32.36     11.71 o 
  14  10   4       19.79       17.95     10.19 o 
 -15  11   4        0.06       -1.91     11.58 o 
 -14  11   4        4.22        9.16      8.27 o 
 -13  11   4       78.62       81.91      9.86 o 
 -12  11   4       36.19       37.98      7.15 o 
 -11  11   4      100.55      113.99      6.37 o 
 -10  11   4       23.80       19.12      3.93 o 
  -9  11   4       35.12       29.52      5.17 o 
  -8  11   4       32.30       33.37      4.89 o 
  -7  11   4      153.23      166.09      5.02 o 
  -6  11   4        0.73        0.60      2.55 o 
  -5  11   4        3.44        5.59      2.72 o 
  -4  11   4       17.36       14.14      4.76 o 
  -3  11   4     1021.68      923.00     20.66 o 
  -2  11   4     1332.24     1347.52     23.38 o 
  -1  11   4      348.41      339.23      7.19 o 
   0  11   4      113.15      104.42      3.15 o 
   1  11   4      122.12      194.21      6.09 o 
   2  11   4       26.49       28.12      2.77 o 
   3  11   4      421.48      419.58     12.87 o 
   4  11   4       20.45       21.20      3.43 o 
   5  11   4        1.40        5.50      2.43 o 
   6  11   4      668.82      678.18      9.82 o 
   7  11   4      781.53      789.57     10.39 o 
   8  11   4       62.24       62.63      3.87 o 
   9  11   4       18.39       17.40      3.79 o 
  10  11   4        2.49        3.69      4.72 o 
  11  11   4        2.83       -6.57      7.26 o 
  12  11   4       52.27       66.45      8.85 o 
  13  11   4       31.86       33.68     10.31 o 
 -14  12   4        8.05       -5.32     11.08 o 
 -13  12   4       11.01        7.85      7.69 o 
 -12  12   4        0.12        3.11      6.86 o 
 -11  12   4       47.78       59.10      7.84 o 
 -10  12   4      116.39      122.54      6.30 o 
  -9  12   4      261.77      283.64     11.86 o 
  -8  12   4        2.60       -3.78      3.78 o 
  -7  12   4        3.14        3.68      2.94 o 
  -6  12   4      127.95      145.59      4.07 o 
  -5  12   4      258.53      230.09      5.57 o 
  -4  12   4       42.65       26.81      4.98 o 
  -3  12   4      757.72      732.47     14.20 o 
  -2  12   4      677.70      658.93     12.49 o 
  -1  12   4     1553.36     1578.61     28.56 o 
   0  12   4      205.45      179.22      4.90 o 
   1  12   4      590.70      520.29      9.22 o 
   2  12   4        0.40        3.46      2.61 o 
   3  12   4        1.77        4.92      2.89 o 
   4  12   4     1250.27     1260.97     26.84 o 
   5  12   4      851.77      850.16     11.36 o 
   6  12   4      364.82      333.50      7.41 o 
   7  12   4      211.63      215.68      4.84 o 
   8  12   4      111.16      117.52      4.54 o 
   9  12   4       69.89       69.59      4.88 o 
  10  12   4       10.24        3.75      5.70 o 
  11  12   4        2.70        0.61      6.28 o 
  12  12   4        0.03       -4.72      6.57 o 
  13  12   4        0.68        9.89      9.96 o 
 -14  13   4        0.40        3.81      8.33 o 
 -13  13   4       67.89       76.13     11.41 o 
 -12  13   4        0.50        1.47      6.66 o 
 -11  13   4        6.31        2.08      4.84 o 
 -10  13   4        5.77        0.93      4.96 o 
  -9  13   4       73.17       77.97      8.45 o 
  -8  13   4        2.59       -3.22      3.51 o 
  -7  13   4      196.25      168.47      5.34 o 
  -6  13   4       13.78       14.53      3.62 o 
  -5  13   4        1.02       -3.43      3.43 o 
  -4  13   4       42.83       39.34      5.47 o 
  -3  13   4      309.99      247.01      7.64 o 
  -2  13   4      156.18      149.12      6.72 o 
  -1  13   4      364.32      376.06      8.75 o 
   0  13   4       37.78       42.62      3.90 o 
   1  13   4      253.23      244.11      5.72 o 
   2  13   4       57.57       45.88      3.40 o 
   3  13   4      318.25      347.64      7.10 o 
   4  13   4        4.22        1.64      3.67 o 
   5  13   4      178.33      175.93      4.92 o 
   6  13   4       87.37       95.47      4.48 o 
   7  13   4      155.30      147.09      4.65 o 
   8  13   4      117.36      117.86      4.44 o 
   9  13   4       14.43       19.70      4.42 o 
  10  13   4        0.06       -4.96      4.96 o 
  11  13   4       34.53       43.83      7.87 o 
  12  13   4        1.28        9.42      6.76 o 
 -13  14   4       23.92       23.19      9.25 o 
 -12  14   4        6.64       10.10      6.61 o 
 -11  14   4       51.13       50.36      5.15 o 
 -10  14   4        0.15        1.18      3.80 o 
  -9  14   4       54.23       62.35      5.36 o 
  -8  14   4        0.01        2.57      3.77 o 
  -7  14   4       11.96       10.72      4.19 o 
  -6  14   4        6.97       11.84      3.65 o 
  -5  14   4      140.81      128.63      3.76 o 
  -4  14   4       75.49       61.17      6.07 o 
  -3  14   4      160.06      169.82     13.41 o 
  -2  14   4       19.76       11.04      3.96 o 
  -1  14   4        4.56       -1.27      3.51 o 
   0  14   4       18.35       10.83      5.82 o 
   1  14   4      228.84      217.03      7.21 o 
   2  14   4       26.37       24.78      2.80 o 
   3  14   4       65.01       73.38      3.73 o 
   4  14   4       75.96       85.67      5.16 o 
   5  14   4       33.44       22.86      3.83 o 
   6  14   4      200.35      189.15      7.93 o 
   7  14   4       61.25       68.49      3.96 o 
   8  14   4        3.92        3.80      3.35 o 
   9  14   4        0.05        1.30      4.22 o 
  10  14   4        0.18        4.37      5.90 o 
  11  14   4        5.01        2.42      6.50 o 
  12  14   4        7.89        4.91      7.09 o 
 -12  15   4       64.48       67.19      9.23 o 
 -11  15   4        0.37        1.12      5.32 o 
 -10  15   4        1.06        0.52      5.87 o 
  -9  15   4        4.31       -5.84      5.84 o 
  -8  15   4        0.55       -5.21      5.21 o 
  -7  15   4       84.94       81.87      5.24 o 
  -6  15   4        6.68        4.87      3.69 o 
  -5  15   4       22.95       21.06      3.14 o 
  -4  15   4       46.56       42.73      7.66 o 
  -3  15   4       66.23       78.75      6.01 o 
  -2  15   4      229.23      223.24      8.93 o 
  -1  15   4      432.09      454.59      9.89 o 
   0  15   4        6.53        4.08      3.32 o 
   1  15   4      113.03      133.47     16.64 o 
   2  15   4       31.62       36.68      7.58 o 
   3  15   4       52.50       54.51      4.40 o 
   4  15   4        0.23        2.30      3.29 o 
   5  15   4       52.43       63.92      4.29 o 
   6  15   4      142.30      144.23      5.07 o 
   7  15   4        6.18        1.60      4.90 o 
   8  15   4        8.57       10.06      3.68 o 
   9  15   4        3.03       -4.79      4.79 o 
  10  15   4        0.14       -5.81      5.81 o 
  11  15   4        1.45       -2.31      7.73 o 
 -11  16   4       11.14       -4.15     21.95 o 
 -10  16   4       30.70       43.38     12.50 o 
  -9  16   4       13.01        1.31      6.36 o 
  -8  16   4        0.06        0.99      5.53 o 
  -7  16   4        6.75        7.33      5.36 o 
  -6  16   4       92.38       87.95      4.76 o 
  -5  16   4      171.24      179.56      5.27 o 
  -4  16   4      172.33      184.56     10.59 o 
  -3  16   4       72.24       64.40      7.43 o 
  -2  16   4      196.85      209.14      7.64 o 
  -1  16   4      387.14      426.95     13.75 o 
   0  16   4      281.15      312.79     13.26 o 
   1  16   4      258.86      249.64     11.61 o 
   2  16   4        4.27       -5.19      9.32 o 
   3  16   4       31.88       19.86      4.64 o 
   4  16   4        0.30        7.92      5.38 o 
   5  16   4       22.24       24.03      4.31 o 
   6  16   4        0.02       -3.00      3.00 o 
   7  16   4       10.71        8.64      4.87 o 
   8  16   4        1.20       -4.26      4.26 o 
   9  16   4       11.10        5.08      5.90 o 
  10  16   4        5.92        3.13      7.12 o 
 -10  17   4       10.69       12.57     12.01 o 
  -9  17   4       17.06       15.12      6.73 o 
  -8  17   4        0.26        8.67      5.85 o 
  -7  17   4       76.92       72.78      6.30 o 
  -6  17   4        0.17       -0.79      3.95 o 
  -5  17   4        3.60        0.18      3.08 o 
  -4  17   4       19.50        9.47     12.08 o 
  -3  17   4        0.67       -2.57      5.77 o 
  -2  17   4       17.35       18.52      4.90 o 
  -1  17   4      182.44      169.32     14.44 o 
   0  17   4        0.59       -7.90      8.55 o 
   1  17   4        3.08        4.20      7.51 o 
   2  17   4       52.98       73.12      9.20 o 
   3  17   4       73.07       75.56      9.54 o 
   4  17   4        0.66       -5.03      5.12 o 
   5  17   4        0.08       -5.96      5.96 o 
   6  17   4       90.23       85.51      5.08 o 
   7  17   4        4.19        3.78      8.05 o 
   8  17   4       23.09       21.60      8.73 o 
   9  17   4       16.39       20.19      6.61 o 
  -9  18   4        8.52       -1.27      7.88 o 
  -8  18   4        9.26        7.69      7.45 o 
  -7  18   4       10.45       11.15      6.76 o 
  -6  18   4        2.72        8.11      4.83 o 
  -5  18   4        1.29        2.67      3.75 o 
  -4  18   4       49.39       45.58      7.39 o 
  -3  18   4        5.07       10.18     11.77 o 
  -2  18   4       14.27        2.95     12.66 o 
  -1  18   4      143.49      146.84     18.84 o 
   0  18   4       16.29       10.96     10.98 o 
   1  18   4        0.72       -5.73     11.20 o 
   2  18   4       38.00       45.01     12.33 o 
   3  18   4      216.47      212.08     12.56 o 
   4  18   4        0.53        3.54      8.51 o 
   5  18   4        4.66        1.34      5.95 o 
   6  18   4        0.18       -5.82      5.82 o 
   7  18   4       19.21        1.77      8.32 o 
   8  18   4        2.41       -8.61      8.61 o 
  -8  19   4        5.91        7.44     10.98 o 
  -7  19   4        1.32       10.44     10.18 o 
  -6  19   4       14.85       18.16      6.51 o 
  -5  19   4       12.29        1.07      5.14 o 
  -4  19   4        0.18       11.11     12.82 o 
  -3  19   4        9.51       -2.70     13.14 o 
  -2  19   4       12.73        3.66     13.30 o 
  -1  19   4        0.74        4.21     12.56 o 
   0  19   4       10.42       16.22     12.02 o 
   1  19   4        5.72       10.47     12.50 o 
   2  19   4        0.34       -8.21     12.21 o 
   3  19   4       17.15       26.11     13.81 o 
   4  19   4       30.89       14.16     13.29 o 
   5  19   4       30.47       22.66     10.29 o 
   6  19   4       15.13       10.37      5.45 o 
   7  19   4       13.54       14.05      8.33 o 
  -6  20   4        0.87        0.42      8.18 o 
  -5  20   4       16.89       23.32      7.36 o 
  -4  20   4       86.05       95.42     16.33 o 
  -3  20   4       10.90        3.32     13.40 o 
  -2  20   4        1.54       -2.17     13.80 o 
  -1  20   4        5.83       -3.24     13.24 o 
   0  20   4       39.68       40.52     14.51 o 
   1  20   4        1.01       11.52     12.96 o 
   2  20   4       14.12       23.15     13.42 o 
   3  20   4       14.50       35.62     14.03 o 
   4  20   4       58.29       62.63     27.94 o 
   5  20   4       62.77       45.09     15.91 o 
  -4  21   4       75.77       81.18     17.81 o 
  -3  21   4      160.23      149.38     26.28 o 
  -2  21   4      116.15      130.62     18.14 o 
  -1  21   4       17.41       16.47     22.84 o 
   0  21   4        2.95       -3.03     25.64 o 
   1  21   4       99.51      112.18     17.04 o 
   2  21   4       70.77       83.84     16.31 o 
 -17   1   5        1.91       -1.28     11.83 o 
 -16   1   5        5.49       -7.24     11.78 o 
 -15   1   5       13.30        1.85     11.16 o 
 -14   1   5       38.66       36.49      6.40 o 
 -13   1   5      152.49      135.45      7.71 o 
 -12   1   5       17.22       12.99      4.13 o 
 -11   1   5      221.38      225.35      5.32 o 
 -10   1   5      128.53      122.65      3.15 o 
  -9   1   5       61.15       52.53      2.56 o 
  -8   1   5      140.89      140.44      3.36 o 
  -7   1   5      164.84      173.13      3.17 o 
  -6   1   5       25.17       22.54      1.46 o 
  -5   1   5     7868.50     7762.67     59.29 o 
  -4   1   5       23.80        8.99      1.11 o 
  -3   1   5      306.25      230.15      2.95 o 
  -2   1   5     1661.56     1856.50     13.50 o 
  -1   1   5     3988.81     4090.17     29.68 o 
   0   1   5     2703.03     2985.12     20.74 o 
   1   1   5     1552.65     1406.31     10.78 o 
   2   1   5     1043.27      977.67      7.23 o 
   3   1   5       36.74       39.19      1.33 o 
   4   1   5      857.12      944.15      9.44 o 
   5   1   5        4.48       25.94      1.37 o 
   6   1   5        0.15       -1.35      1.35 o 
   7   1   5      387.13      380.77      4.97 o 
   8   1   5        0.07        2.08      1.95 o 
   9   1   5      244.59      237.51      6.61 o 
  10   1   5       44.52       50.87      7.21 o 
  11   1   5       54.53       46.81      6.41 o 
  12   1   5        0.02       -0.01      6.50 o 
  13   1   5       10.71       14.06      7.29 o 
  14   1   5        2.89      -10.09     11.83 o 
  15   1   5        0.66        3.61     16.61 o 
 -17   2   5        0.27        2.85     12.90 o 
 -16   2   5        1.94        0.88     11.19 o 
 -15   2   5        0.51       -8.53      8.53 o 
 -14   2   5        9.21        3.12      6.68 o 
 -13   2   5      468.57      431.84     13.57 o 
 -12   2   5      110.20       96.53      5.67 o 
 -11   2   5       72.04       56.30      4.13 o 
 -10   2   5        5.03        0.31      2.32 o 
  -9   2   5      107.53      106.44      2.97 o 
  -8   2   5      562.79      617.17      6.94 o 
  -7   2   5     1013.98     1017.68      9.62 o 
  -6   2   5      342.32      430.63      6.36 o 
  -5   2   5     1533.46     1456.83     12.79 o 
  -4   2   5      280.98      352.02      4.67 o 
  -3   2   5     2673.27     2978.95     24.79 o 
  -2   2   5       70.77       44.18      1.56 o 
  -1   2   5    11842.45    11683.10     83.40 o 
   0   2   5       79.89       81.52      2.16 o 
   1   2   5       40.00       41.94      1.10 o 
   2   2   5       39.72       41.00      1.88 o 
   3   2   5     1874.99     1601.62     13.01 o 
   4   2   5     1441.84     1653.33     12.43 o 
   5   2   5      918.06      808.02      6.76 o 
   6   2   5        4.58        5.65      1.48 o 
   7   2   5        0.69        1.29      1.59 o 
   8   2   5      525.02      581.73      8.72 o 
   9   2   5       19.94       12.82      3.45 o 
  10   2   5       32.08       33.90      5.66 o 
  11   2   5       70.36       68.17      9.99 o 
  12   2   5       28.09       13.00      6.96 o 
  13   2   5       15.32        1.02      7.04 o 
  14   2   5       13.61       15.83      7.93 o 
  15   2   5       14.78       18.67      8.56 o 
 -17   3   5        2.90       -7.04     11.84 o 
 -16   3   5        2.20       -2.19      8.88 o 
 -15   3   5       53.05       51.62      8.26 o 
 -14   3   5      379.50      395.91     17.30 o 
 -13   3   5      189.23      175.63      9.31 o 
 -12   3   5       42.96       49.47      6.67 o 
 -11   3   5        6.96        0.63      4.53 o 
 -10   3   5       77.40       57.65      3.48 o 
  -9   3   5       50.23       42.57      2.51 o 
  -8   3   5       33.55       46.59      2.24 o 
  -7   3   5       11.54       17.47      1.96 o 
  -6   3   5        0.48       -1.00      1.50 o 
  -5   3   5     2304.46     2386.31     21.85 o 
  -4   3   5      461.76      486.27      5.04 o 
  -3   3   5     3289.71     3726.33     33.34 o 
  -2   3   5      382.63      407.98      4.32 o 
  -1   3   5       50.38       57.90      1.77 o 
   0   3   5      916.58      999.19      7.93 o 
   1   3   5     4020.95     3668.88     28.30 o 
   2   3   5      452.13      432.06      4.08 o 
   3   3   5     1495.55     1558.86     12.72 o 
   4   3   5        5.33       -0.86      0.86 o 
   5   3   5       44.17       34.47      1.37 o 
   6   3   5       64.27       95.33      3.04 o 
   7   3   5      634.44      593.70      6.88 o 
   8   3   5      130.94      121.90      3.36 o 
   9   3   5      406.29      352.33      7.19 o 
  10   3   5       75.62       66.39      6.52 o 
  11   3   5       19.83       10.65      6.14 o 
  12   3   5        0.53        2.46      6.37 o 
  13   3   5       17.55       20.73      7.56 o 
  14   3   5       41.52       59.16      7.79 o 
  15   3   5       12.58       17.07      8.22 o 
 -17   4   5        5.47        4.41     13.24 o 
 -16   4   5       27.83       32.60      9.69 o 
 -15   4   5       13.61       -3.08      7.36 o 
 -14   4   5        3.68        0.92      6.63 o 
 -13   4   5       77.36       72.69      7.58 o 
 -12   4   5        9.99       12.56      5.81 o 
 -11   4   5       97.47       84.39      6.50 o 
 -10   4   5       84.63       71.91      4.69 o 
  -9   4   5        4.07       -2.31      2.31 o 
  -8   4   5        4.19        7.96      2.03 o 
  -7   4   5      331.65      317.38      4.71 o 
  -6   4   5     2649.95     2813.55     26.90 o 
  -5   4   5      307.69      325.01      4.20 o 
  -4   4   5      357.53      391.20      4.32 o 
  -3   4   5      659.35      652.89      7.33 o 
  -2   4   5      329.27      227.72      3.84 o 
  -1   4   5     1246.00     1147.63     11.37 o 
   0   4   5     1997.03     2177.83     20.63 o 
   1   4   5       99.19      132.46      2.43 o 
   2   4   5       93.13      104.74      2.33 o 
   3   4   5       12.92       27.88      1.35 o 
   4   4   5     1022.73     1187.94     10.80 o 
   5   4   5       13.51        7.77      1.50 o 
   6   4   5      118.14      117.44      3.22 o 
   7   4   5      104.63      110.04      3.35 o 
   8   4   5       65.11       66.18      3.91 o 
   9   4   5      213.27      183.52      5.18 o 
  10   4   5        6.40        1.49      4.30 o 
  11   4   5        5.27        0.03      5.03 o 
  12   4   5       27.74       37.28      6.31 o 
  13   4   5       15.89       30.25      7.02 o 
  14   4   5       19.70       32.65      7.71 o 
  15   4   5        5.00        6.88      9.25 o 
 -17   5   5        0.66       -5.10      9.90 o 
 -16   5   5       25.62       32.98      9.44 o 
 -15   5   5       81.71      102.87     15.77 o 
 -14   5   5       43.81       46.93     10.05 o 
 -13   5   5       76.55       75.17      7.43 o 
 -12   5   5        0.81       -1.66      4.86 o 
 -11   5   5        0.69       -4.35      4.35 o 
 -10   5   5       28.51       24.41      3.21 o 
  -9   5   5       11.08        3.93      2.58 o 
  -8   5   5        1.17        2.76      2.31 o 
  -7   5   5       16.84        8.49      2.18 o 
  -6   5   5      240.61      259.72      6.43 o 
  -5   5   5      601.36      583.85      7.46 o 
  -4   5   5     2736.81     2779.64     30.95 o 
  -3   5   5     3181.59     3361.56     36.95 o 
  -2   5   5      299.35      308.22      5.14 o 
  -1   5   5       33.21       55.05      1.96 o 
   0   5   5        2.88       11.23      1.43 o 
   1   5   5     1114.23     1340.38     13.79 o 
   2   5   5      718.83      690.62      7.04 o 
   3   5   5        8.08       12.37      1.46 o 
   4   5   5      206.92      178.19      3.29 o 
   5   5   5      909.32      996.63      9.41 o 
   6   5   5      961.58      961.84      9.73 o 
   7   5   5       57.62       59.15      2.87 o 
   8   5   5       15.95       12.21      2.55 o 
   9   5   5        6.48        5.61      3.26 o 
  10   5   5        3.94       -3.43      3.43 o 
  11   5   5       74.46       81.12      5.85 o 
  12   5   5       72.14       86.37      6.35 o 
  13   5   5       11.89        4.76      5.59 o 
  14   5   5        0.46       18.36      8.72 o 
  15   5   5       45.74       64.03      8.77 o 
 -16   6   5       43.71       41.65      9.55 o 
 -15   6   5       56.45       52.31      9.42 o 
 -14   6   5       15.10       19.03      7.89 o 
 -13   6   5        1.84       -1.76      5.71 o 
 -12   6   5      547.48      581.96     13.14 o 
 -11   6   5      172.76      160.68      6.09 o 
 -10   6   5       30.72       20.46      3.36 o 
  -9   6   5       61.57       49.67      3.08 o 
  -8   6   5     1034.98     1056.94     12.68 o 
  -7   6   5       23.01       37.17      2.66 o 
  -6   6   5       38.70       43.06      2.23 o 
  -5   6   5      333.73      324.20      5.41 o 
  -4   6   5     1962.78     1907.00     21.82 o 
  -3   6   5     6848.14     7564.78     81.75 o 
  -2   6   5     3162.99     3210.09     35.30 o 
  -1   6   5     1198.55     1594.25     16.24 o 
   0   6   5        7.91        1.60      1.31 o 
   1   6   5       80.19      109.31      2.33 o 
   2   6   5     2321.32     2376.66     21.55 o 
   3   6   5     1197.05     1108.88     10.79 o 
   4   6   5     1974.88     1916.88     17.23 o 
   5   6   5        0.60       -1.91      1.91 o 
   6   6   5        3.27       -0.27      2.14 o 
   7   6   5      319.55      329.25      5.25 o 
   8   6   5      198.13      198.92      4.18 o 
   9   6   5        2.43       -1.18      3.10 o 
  10   6   5      167.76      184.23      7.14 o 
  11   6   5       75.73       79.54      5.46 o 
  12   6   5       46.48       53.22      5.47 o 
  13   6   5        5.35        6.56      7.97 o 
  14   6   5       13.36       19.86      5.92 o 
  15   6   5        3.03        2.83      6.19 o 
 -16   7   5        4.86        3.43      6.65 o 
 -15   7   5        8.40        5.67      6.27 o 
 -14   7   5      135.32      153.85      8.17 o 
 -13   7   5      203.75      193.97      7.74 o 
 -12   7   5        0.19        2.27      4.05 o 
 -11   7   5       32.06       15.86      3.96 o 
 -10   7   5      743.22      785.07     13.20 o 
  -9   7   5      399.91      371.78      5.94 o 
  -8   7   5      986.27     1066.01     14.36 o 
  -7   7   5      124.25      117.92      3.00 o 
  -6   7   5      501.20      509.60      9.03 o 
  -5   7   5     1792.62     1929.96     22.27 o 
  -4   7   5    24829.46    25619.30    292.27 o 
  -3   7   5     5129.74     5242.84     64.07 o 
  -2   7   5        7.01       -2.28      2.28 o 
  -1   7   5      382.41      436.67      6.66 o 
   0   7   5     2463.30     2125.50     25.70 o 
   1   7   5     3178.92     3346.77     39.83 o 
   2   7   5     5589.63     5578.50     65.76 o 
   3   7   5      228.52      241.03      3.57 o 
   4   7   5      621.93      629.66      8.24 o 
   5   7   5     2262.64     2300.39     21.53 o 
   6   7   5     3230.05     3274.74     33.09 o 
   7   7   5      375.87      363.66      6.21 o 
   8   7   5      117.22      137.23      4.38 o 
   9   7   5       73.45       83.28      5.07 o 
  10   7   5      254.20      237.05     10.17 o 
  11   7   5      424.19      403.09     15.46 o 
  12   7   5      134.12      137.92      8.01 o 
  13   7   5        0.05        2.45      5.10 o 
  14   7   5        0.57        9.12     10.04 o 
 -16   8   5        1.01       -4.19      6.46 o 
 -15   8   5       12.26       22.59      4.90 o 
 -14   8   5        4.80        1.46      4.56 o 
 -13   8   5      195.20      176.36      5.97 o 
 -12   8   5      767.14      794.16     13.04 o 
 -11   8   5      341.29      333.27      6.71 o 
 -10   8   5       41.41       27.56      4.51 o 
  -9   8   5        0.11       -3.49      3.49 o 
  -8   8   5     1262.74     1284.54     18.46 o 
  -7   8   5     2085.58     2160.21     26.98 o 
  -6   8   5     1278.89     1246.51     17.26 o 
  -5   8   5     1128.02     1154.50     14.99 o 
  -4   8   5      470.23      489.80      9.83 o 
  -3   8   5     5653.33     5965.53     64.68 o 
  -2   8   5     1277.17     1210.32     15.41 o 
  -1   8   5      390.21      330.27     11.47 o 
   0   8   5      800.56      745.75     12.09 o 
   1   8   5       92.37       76.81      4.22 o 
   2   8   5      445.07      512.89      9.09 o 
   3   8   5     1975.52     1933.66     24.11 o 
   4   8   5     2593.39     2515.83     24.23 o 
   5   8   5     1027.47     1044.09     11.13 o 
   6   8   5      133.89      141.77      3.61 o 
   7   8   5      853.95      861.38     10.60 o 
   8   8   5      304.89      294.69      7.22 o 
   9   8   5       75.94       68.66      3.90 o 
  10   8   5      218.24      227.86      7.31 o 
  11   8   5        2.30        4.10      5.33 o 
  12   8   5       34.04       26.40      6.71 o 
  13   8   5       29.94       28.59      7.32 o 
  14   8   5       36.42       34.13      7.85 o 
 -15   9   5       16.34       33.74     12.03 o 
 -14   9   5       66.07       92.39     12.99 o 
 -13   9   5      167.58      190.59     13.82 o 
 -12   9   5       21.26       24.13      7.09 o 
 -11   9   5      165.94      161.38      7.90 o 
 -10   9   5       33.37       34.01      4.32 o 
  -9   9   5      984.31      892.04     17.49 o 
  -8   9   5     1009.29     1006.38     18.07 o 
  -7   9   5       72.75       80.90      3.91 o 
  -6   9   5       56.67       45.85      3.33 o 
  -5   9   5     2439.09     2443.98     29.45 o 
  -4   9   5     1452.75     1514.70     17.51 o 
  -3   9   5     2275.01     2206.04     23.43 o 
  -2   9   5      129.36      140.35      4.59 o 
  -1   9   5      470.88      511.52      7.89 o 
   0   9   5       58.83       74.08      2.77 o 
   1   9   5     3067.84     3131.78     48.58 o 
   2   9   5      824.24      888.03     12.54 o 
   3   9   5      136.83      134.11      7.19 o 
   4   9   5       50.57       57.47      2.53 o 
   5   9   5     1498.98     1479.61     15.94 o 
   6   9   5     2761.78     2760.04     29.94 o 
   7   9   5     1138.93     1089.61     13.59 o 
   8   9   5       43.40       43.86      3.83 o 
   9   9   5        1.27        1.27      3.99 o 
  10   9   5       24.92       21.47      5.75 o 
  11   9   5      359.22      360.22     11.13 o 
  12   9   5       24.11       18.85      5.36 o 
  13   9   5        4.31        4.76      5.84 o 
  14   9   5       16.10       17.88      6.22 o 
 -15  10   5       11.29       13.98     11.95 o 
 -14  10   5        3.27        5.07     10.79 o 
 -13  10   5      136.81      135.05      9.74 o 
 -12  10   5       98.20       86.18      8.08 o 
 -11  10   5      123.45      137.00      9.31 o 
 -10  10   5       52.16       55.09      4.57 o 
  -9  10   5       10.29        6.50      3.72 o 
  -8  10   5      103.87       93.80      5.01 o 
  -7  10   5     2581.84     2575.71     34.05 o 
  -6  10   5     1263.39     1172.00     16.60 o 
  -5  10   5     1172.32     1146.77     14.87 o 
  -4  10   5      192.79      202.77      3.97 o 
  -3  10   5      531.47      511.65      7.55 o 
  -2  10   5       75.79       62.46      3.39 o 
  -1  10   5     1911.42     2012.42     26.23 o 
   0  10   5       69.42       96.40      2.99 o 
   1  10   5       76.89       80.75      3.36 o 
   2  10   5        7.06        6.38      2.61 o 
   3  10   5      967.37      988.78     14.72 o 
   4  10   5       15.63       22.46      2.67 o 
   5  10   5      985.42      896.93      9.79 o 
   6  10   5      316.15      306.19      5.43 o 
   7  10   5     1882.17     1793.55     20.63 o 
   8  10   5      210.72      206.84      5.71 o 
   9  10   5      130.16      130.64      5.56 o 
  10  10   5       16.81        3.22      4.98 o 
  11  10   5        5.23        4.48      5.98 o 
  12  10   5       40.17       17.43     10.29 o 
  13  10   5       36.91       28.53     10.21 o 
 -15  11   5        1.74       11.54     21.06 o 
 -14  11   5       34.88       30.02      8.82 o 
 -13  11   5       24.49       11.62      7.49 o 
 -12  11   5       10.40        8.37      6.76 o 
 -11  11   5       37.50       41.69      5.47 o 
 -10  11   5       17.52       14.52      4.83 o 
  -9  11   5      235.43      234.73      7.09 o 
  -8  11   5      167.24      187.62      7.01 o 
  -7  11   5      118.17      102.06      4.24 o 
  -6  11   5       88.22       97.38      3.74 o 
  -5  11   5      263.32      272.06      7.16 o 
  -4  11   5       40.45       44.59      2.09 o 
  -3  11   5       10.23        3.30      2.87 o 
  -2  11   5      272.27      267.96      6.19 o 
  -1  11   5       59.10       75.52      3.59 o 
   0  11   5      104.19      108.50      3.23 o 
   1  11   5      581.41      535.13     11.59 o 
   2  11   5       12.16        7.45      2.78 o 
   3  11   5      336.41      348.12     10.70 o 
   4  11   5      299.54      275.21      7.94 o 
   5  11   5      880.98      838.17     11.47 o 
   6  11   5      489.79      466.03      6.83 o 
   7  11   5      456.73      447.48      7.49 o 
   8  11   5       71.44       68.76      4.17 o 
   9  11   5        6.09        3.94      4.24 o 
  10  11   5       64.87       76.71      5.99 o 
  11  11   5       84.67       94.62      8.33 o 
  12  11   5        0.67       -8.76      8.82 o 
  13  11   5       10.06       11.44      9.88 o 
 -14  12   5        2.43        7.12      8.63 o 
 -13  12   5       25.91       29.94      8.18 o 
 -12  12   5      121.21      116.32      9.30 o 
 -11  12   5      109.77      139.42      8.05 o 
 -10  12   5       13.41       -0.52      5.16 o 
  -9  12   5       12.34        7.77      5.09 o 
  -8  12   5       77.34       84.10      5.50 o 
  -7  12   5      279.73      323.47     12.14 o 
  -6  12   5      545.50      566.20     10.59 o 
  -5  12   5     1193.05     1140.53     17.74 o 
  -4  12   5        0.30       -2.19      2.19 o 
  -3  12   5      462.21      483.48     12.38 o 
  -2  12   5       86.07       94.36      5.09 o 
  -1  12   5      714.32      689.13     13.08 o 
   0  12   5      128.19      136.00      4.08 o 
   1  12   5       87.84       87.51      5.02 o 
   2  12   5       53.66       51.04      4.53 o 
   3  12   5     1538.91     1570.83     22.54 o 
   4  12   5     1045.96      998.21     17.67 o 
   5  12   5      202.43      192.96      5.42 o 
   6  12   5       23.57       23.30      2.35 o 
   7  12   5       64.20       70.85      3.62 o 
   8  12   5      331.56      350.26      8.07 o 
   9  12   5      310.85      329.51      8.37 o 
  10  12   5      102.71      108.52      7.28 o 
  11  12   5       16.98       22.22      7.08 o 
  12  12   5       12.99       22.25      8.65 o 
 -14  13   5        4.64        2.49      8.46 o 
 -13  13   5       11.52        8.41      7.91 o 
 -12  13   5        2.18       -6.68      6.72 o 
 -11  13   5       86.73       79.96      5.92 o 
 -10  13   5      266.07      282.46     10.34 o 
  -9  13   5      190.66      193.32      7.69 o 
  -8  13   5      137.56      147.48      7.81 o 
  -7  13   5       35.18       46.54      3.34 o 
  -6  13   5       41.93       48.26      4.47 o 
  -5  13   5      919.86      903.97     13.83 o 
  -4  13   5     2295.34     2289.14     31.36 o 
  -3  13   5      686.11      701.74     28.10 o 
  -2  13   5        0.77        2.34      4.79 o 
  -1  13   5      269.37      282.16      8.07 o 
   0  13   5      703.17      709.90     13.45 o 
   1  13   5      618.52      644.87     10.01 o 
   2  13   5     1033.56     1084.74     15.62 o 
   3  13   5       38.65       40.31      7.33 o 
   4  13   5      491.44      514.02     11.68 o 
   5  13   5      334.62      342.98      7.24 o 
   6  13   5       82.87       90.46      4.67 o 
   7  13   5       12.03        9.74      3.26 o 
   8  13   5       25.81       20.79      3.84 o 
   9  13   5       32.63       33.60      6.76 o 
  10  13   5       94.80       92.74      6.59 o 
  11  13   5       62.77       61.27      7.70 o 
  12  13   5       64.18       76.25      9.54 o 
 -13  14   5       15.49        7.94     10.12 o 
 -12  14   5      206.42      221.93     10.72 o 
 -11  14   5      294.14      310.57      9.41 o 
 -10  14   5       52.43       59.38      9.74 o 
  -9  14   5        5.89        6.55      4.84 o 
  -8  14   5      404.69      423.01     10.30 o 
  -7  14   5      387.36      390.64      9.58 o 
  -6  14   5      879.93      884.10     21.69 o 
  -5  14   5      267.21      283.98      7.18 o 
  -4  14   5      105.50      100.79      4.19 o 
  -3  14   5      735.54      767.04     16.84 o 
  -2  14   5     2197.92     2168.14     44.13 o 
  -1  14   5      803.48      800.17     14.91 o 
   0  14   5      457.58      467.07     10.38 o 
   1  14   5       20.12       12.97      4.02 o 
   2  14   5      500.71      524.33     11.29 o 
   3  14   5     1279.52     1247.62     20.98 o 
   4  14   5     2063.24     2103.44     37.09 o 
   5  14   5      112.03      107.38      3.79 o 
   6  14   5      131.76      114.14      4.24 o 
   7  14   5        1.82       -3.09      3.09 o 
   8  14   5      197.38      217.85      6.14 o 
   9  14   5      110.86      111.45      5.87 o 
  10  14   5      136.21      134.31      8.24 o 
  11  14   5        3.41        5.39      6.91 o 
 -12  15   5       27.84       30.37      8.38 o 
 -11  15   5       28.11       25.74      5.63 o 
 -10  15   5      256.11      268.16     12.27 o 
  -9  15   5      117.23       98.99      7.57 o 
  -8  15   5       97.95      102.39      9.68 o 
  -7  15   5       10.13       12.48      5.26 o 
  -6  15   5       83.14       76.27      5.55 o 
  -5  15   5      140.16      149.83      5.46 o 
  -4  15   5      945.68      942.89     14.84 o 
  -3  15   5      134.58      143.40      7.67 o 
  -2  15   5      187.66      191.35      9.33 o 
  -1  15   5       48.08       34.45      7.30 o 
   0  15   5     1293.63     1324.00     21.71 o 
   1  15   5      150.80      156.49      6.14 o 
   2  15   5      480.06      506.18      8.56 o 
   3  15   5       48.97       50.82      4.20 o 
   4  15   5       52.39       41.99      5.33 o 
   5  15   5       37.78       27.87      3.01 o 
   6  15   5       19.34       14.79      4.04 o 
   7  15   5        1.77       -1.65      3.17 o 
   8  15   5       12.31       11.80      4.80 o 
   9  15   5       28.87       19.77      6.08 o 
  10  15   5       15.64        9.89      6.51 o 
 -11  16   5        8.29      -11.09     12.26 o 
 -10  16   5        0.72      -11.54     12.54 o 
  -9  16   5        0.88        9.98      6.43 o 
  -8  16   5       90.02       72.85      6.83 o 
  -7  16   5      100.56       78.32      6.38 o 
  -6  16   5      200.19      191.56      6.87 o 
  -5  16   5       34.50       35.90      3.39 o 
  -4  16   5       14.52        7.22      4.29 o 
  -3  16   5       28.05       31.61      7.02 o 
  -2  16   5      304.10      334.58     10.74 o 
  -1  16   5      476.67      499.02     10.87 o 
   0  16   5      168.32      163.66      6.14 o 
   1  16   5       23.31       20.15      4.81 o 
   2  16   5       11.75       21.57      4.78 o 
   3  16   5      150.99      154.78      5.24 o 
   4  16   5      177.58      170.19      6.59 o 
   5  16   5        1.24       -2.64      2.68 o 
   6  16   5        8.25        3.33      3.85 o 
   7  16   5       26.59       26.25      3.32 o 
   8  16   5       33.08       36.75      5.69 o 
   9  16   5        9.77        6.93      7.17 o 
  10  16   5       13.43        5.30      7.72 o 
 -10  17   5        8.65        3.11     11.97 o 
  -9  17   5       24.93       43.22      7.30 o 
  -8  17   5       45.50       37.55      6.43 o 
  -7  17   5       28.29       25.53      5.90 o 
  -6  17   5        2.51        1.60      4.27 o 
  -5  17   5      120.87      121.58      4.46 o 
  -4  17   5        8.13        3.11      3.62 o 
  -3  17   5       19.08       18.79      6.85 o 
  -2  17   5        2.05       -2.21      5.89 o 
  -1  17   5      227.41      225.27      9.57 o 
   0  17   5      250.19      223.71     14.23 o 
   1  17   5      387.29      405.31     15.87 o 
   2  17   5      130.68      126.73     10.54 o 
   3  17   5        2.60       -7.91      7.91 o 
   4  17   5       64.84       61.99      6.64 o 
   5  17   5       98.63       94.42      4.48 o 
   6  17   5       19.33       15.15      8.69 o 
   7  17   5       19.86       25.85      5.95 o 
   8  17   5        1.98       -2.65      7.59 o 
   9  17   5        5.91       -7.86      7.99 o 
  -9  18   5        1.88       -2.47      8.21 o 
  -8  18   5        0.44       -7.30      7.30 o 
  -7  18   5      162.07      176.22      9.87 o 
  -6  18   5      163.15      169.89      9.01 o 
  -5  18   5       55.43       52.90      4.96 o 
  -4  18   5        0.68       -0.06      4.64 o 
  -3  18   5       84.29       81.67      7.93 o 
  -2  18   5      116.88      117.01     21.57 o 
  -1  18   5      407.21      384.54     21.27 o 
   0  18   5       38.59       33.04     11.93 o 
   1  18   5        1.29        5.02     11.31 o 
   2  18   5      120.57      113.93     17.40 o 
   3  18   5      539.59      549.37     19.60 o 
   4  18   5       48.14       44.58     11.24 o 
   5  18   5       33.59       35.54      3.90 o 
   6  18   5       12.59        7.39      7.90 o 
   7  18   5       63.76       73.22     10.30 o 
  -8  19   5       10.51       13.03     11.31 o 
  -7  19   5        3.56       16.77     10.26 o 
  -6  19   5       70.45       68.61     11.90 o 
  -5  19   5      352.33      370.85     16.68 o 
  -4  19   5      152.64      152.81      9.67 o 
  -3  19   5      116.28      124.54     16.67 o 
  -2  19   5        0.43       -2.68     12.40 o 
  -1  19   5       72.38       54.83     28.89 o 
   0  19   5      177.39      150.67     41.62 o 
   1  19   5      417.85      416.58     22.83 o 
   2  19   5      149.65      161.32     16.43 o 
   3  19   5       56.55       53.42     14.06 o 
   4  19   5       46.19       40.37     10.52 o 
   5  19   5       99.62      126.84      7.45 o 
   6  19   5       69.50       67.41      8.60 o 
  -6  20   5       74.45       86.88     10.95 o 
  -5  20   5       48.55       55.37      6.48 o 
  -4  20   5        0.01       -9.16     13.71 o 
  -3  20   5       90.99       82.76     15.61 o 
  -2  20   5      150.35      138.90     16.84 o 
  -1  20   5      234.63      262.18     32.84 o 
   0  20   5       61.64       78.00     21.06 o 
   1  20   5        3.18        6.53     13.62 o 
   2  20   5       81.30       94.41     16.09 o 
   3  20   5      293.94      300.57     20.77 o 
   4  20   5      234.24      227.38     18.45 o 
  -2  21   5       12.18       18.98     15.17 o 
  -1  21   5        2.83       -4.20     14.38 o 
   0  21   5       23.27       30.62     14.54 o 
   1  21   5       59.21       74.85     16.82 o 
 -17   0   6       83.12      102.07     20.62 o 
 -16   0   6        1.48      -10.37     10.37 o 
 -15   0   6        5.82        0.35      8.53 o 
 -14   0   6      159.52      195.71     12.12 o 
 -13   0   6     1150.65     1122.57     31.35 o 
 -12   0   6      289.97      315.27     12.29 o 
 -11   0   6      197.66      195.47     12.42 o 
 -10   0   6      286.20      279.67      6.26 o 
  -9   0   6     2945.38     3053.39     34.81 o 
  -8   0   6    14521.76    15958.68    172.10 o 
  -7   0   6     8156.91     8222.22     89.43 o 
  -6   0   6      309.11      282.29      5.12 o 
  -5   0   6     1455.51     1478.88     17.33 o 
  -4   0   6    25820.93    27854.58    281.25 o 
  -3   0   6    15537.92    14961.12    143.43 o 
  -2   0   6     1531.37     1556.38     15.96 o 
  -1   0   6    13950.09    14177.06    129.73 o 
   0   0   6    10644.92    11267.92    108.53 o 
   1   0   6     2809.89     2756.22     27.42 o 
   2   0   6    12659.32    12750.78    116.93 o 
   3   0   6    10506.23    11452.73    105.25 o 
   4   0   6        9.60       14.46      1.94 o 
   5   0   6       48.95       50.45      3.38 o 
   6   0   6     3701.00     3782.52     40.08 o 
   7   0   6     1292.85     1503.23     18.69 o 
   8   0   6     1942.38     2041.92     26.30 o 
   9   0   6      383.46      381.87     10.52 o 
  10   0   6      503.00      415.28     13.25 o 
  11   0   6      186.70      206.31      9.69 o 
  12   0   6      310.57      350.89     15.09 o 
  13   0   6       88.09       87.58     12.69 o 
  14   0   6       26.53       33.75     12.91 o 
  15   0   6        2.93       -6.14     12.76 o 
 -17   1   6       23.07       28.56      9.06 o 
 -16   1   6       73.55       66.35     13.81 o 
 -15   1   6       91.69       84.67     20.43 o 
 -14   1   6       17.31       15.58      6.74 o 
 -13   1   6       24.20       18.82      5.76 o 
 -12   1   6      335.38      385.37     10.38 o 
 -11   1   6      262.29      257.25      6.26 o 
 -10   1   6      228.43      229.06      4.31 o 
  -9   1   6     3059.87     3163.78     26.28 o 
  -8   1   6      292.35      323.07      4.21 o 
  -7   1   6     1207.75     1235.37     11.01 o 
  -6   1   6     3284.70     3109.30     27.31 o 
  -5   1   6    10446.94    10540.20     89.29 o 
  -4   1   6     1371.10     1477.53     12.14 o 
  -3   1   6     1864.48     1809.55     14.07 o 
  -2   1   6     6324.83     6203.45     44.82 o 
  -1   1   6     3230.92     3283.75     23.44 o 
   0   1   6     2710.35     2593.03     19.76 o 
   1   1   6     9182.33     9117.30     60.70 o 
   2   1   6      314.53      343.66      3.45 o 
   3   1   6      340.17      409.63      3.78 o 
   4   1   6     6648.00     6949.38     47.86 o 
   5   1   6     4330.75     4221.18     31.25 o 
   6   1   6      948.93      987.89      8.27 o 
   7   1   6      123.41      118.34      2.78 o 
   8   1   6     1403.87     1357.12     13.60 o 
   9   1   6     2506.76     2363.65     31.34 o 
  10   1   6     2257.33     2282.22     30.38 o 
  11   1   6      158.13      151.13      6.71 o 
  12   1   6        0.05       -2.82      5.23 o 
  13   1   6       49.01       45.26      6.68 o 
  14   1   6       59.34       59.40      9.74 o 
  15   1   6        3.05        6.59      8.95 o 
 -17   2   6       35.65       44.60     15.72 o 
 -16   2   6        0.69      -11.55     11.55 o 
 -15   2   6        2.77      -11.52     11.52 o 
 -14   2   6       27.61       44.27     11.84 o 
 -13   2   6      576.04      606.85     16.19 o 
 -12   2   6      431.08      430.17     11.34 o 
 -11   2   6       49.11       46.59      4.13 o 
 -10   2   6       74.50       70.07      3.11 o 
  -9   2   6     1775.44     1739.38     17.87 o 
  -8   2   6     2539.67     2780.90     24.75 o 
  -7   2   6     3286.92     3130.41     26.57 o 
  -6   2   6       96.86       96.75      3.25 o 
  -5   2   6     1103.90     1177.21     10.29 o 
  -4   2   6     1239.38     1095.74      9.01 o 
  -3   2   6     9845.95    10376.14     76.53 o 
  -2   2   6     1367.78     1306.86     10.42 o 
  -1   2   6      303.64      296.76      3.20 o 
   0   2   6       86.09       87.94      1.56 o 
   1   2   6     2141.85     2002.26     13.91 o 
   2   2   6     4047.59     3810.15     27.91 o 
   3   2   6     4575.08     4837.66     34.38 o 
   4   2   6       82.29       69.74      1.63 o 
   5   2   6      210.14      233.04      3.07 o 
   6   2   6      536.56      485.53      5.07 o 
   7   2   6     1169.62     1180.71     10.32 o 
   8   2   6      459.09      505.16      6.55 o 
   9   2   6       48.32       51.38      4.65 o 
  10   2   6       29.09       30.26      4.69 o 
  11   2   6      179.67      177.24      7.33 o 
  12   2   6      144.49      161.97      7.53 o 
  13   2   6       81.75       80.10      7.12 o 
  14   2   6       18.38       17.45      6.73 o 
  15   2   6        5.01       -5.44      7.72 o 
 -17   3   6       15.57       20.77      9.93 o 
 -16   3   6        9.91       11.55      9.10 o 
 -15   3   6       25.33       12.72      7.43 o 
 -14   3   6       43.87       49.22      7.79 o 
 -13   3   6        0.45       -5.98      6.20 o 
 -12   3   6      203.38      209.89      9.29 o 
 -11   3   6      145.40      146.30      6.61 o 
 -10   3   6      277.49      320.67      7.96 o 
  -9   3   6      254.50      237.47      5.37 o 
  -8   3   6      134.13      146.08      3.24 o 
  -7   3   6      658.13      632.55      7.01 o 
  -6   3   6     1273.31     1219.19     11.59 o 
  -5   3   6     7127.97     7359.04     60.31 o 
  -4   3   6     1152.19     1164.52     10.88 o 
  -3   3   6       94.05       77.40      2.49 o 
  -2   3   6       20.41       33.54      1.72 o 
  -1   3   6     8001.69     7570.37     59.63 o 
   0   3   6      422.91      579.88      5.05 o 
   1   3   6      252.96      247.35      2.89 o 
   2   3   6       71.53       63.02      1.52 o 
   3   3   6     5091.32     5285.92     38.41 o 
   4   3   6       63.52       73.71      2.42 o 
   5   3   6      221.07      163.83      3.65 o 
   6   3   6      199.29      191.03      3.61 o 
   7   3   6       62.19       62.64      2.47 o 
   8   3   6        1.25        0.34      2.28 o 
   9   3   6      300.24      337.18      7.40 o 
  10   3   6      197.63      236.63      7.87 o 
  11   3   6      132.62      152.39      7.13 o 
  12   3   6        1.21       -4.13      5.31 o 
  13   3   6       35.62       36.73      6.51 o 
  14   3   6       19.94       11.24      7.14 o 
  15   3   6        3.21        8.97      7.59 o 
 -17   4   6        7.56        6.18     11.10 o 
 -16   4   6        7.20       11.88      8.18 o 
 -15   4   6        0.70       -7.17      7.17 o 
 -14   4   6       66.29       67.82      8.07 o 
 -13   4   6      594.98      571.87     20.87 o 
 -12   4   6      933.01     1000.14     22.42 o 
 -11   4   6       15.64       22.42      4.88 o 
 -10   4   6       20.05       20.34      3.99 o 
  -9   4   6      199.91      217.70      4.79 o 
  -8   4   6     1464.03     1434.30     14.95 o 
  -7   4   6      282.00      250.24      4.38 o 
  -6   4   6      515.67      464.37      5.61 o 
  -5   4   6      917.04      801.39      8.34 o 
  -4   4   6      565.90      700.34      7.96 o 
  -3   4   6      693.14      595.66      6.27 o 
  -2   4   6     1297.60     1155.84     11.58 o 
  -1   4   6      102.57      112.61      2.41 o 
   0   4   6       12.98        7.02      1.42 o 
   1   4   6     5871.52     5353.43     49.76 o 
   2   4   6     5875.96     6168.57     49.00 o 
   3   4   6     3441.41     3431.74     27.83 o 
   4   4   6       10.25        4.22      1.55 o 
   5   4   6       43.93       22.03      2.13 o 
   6   4   6      135.00      127.43      3.57 o 
   7   4   6     1925.52     1960.47     19.06 o 
   8   4   6       22.04       18.94      2.55 o 
   9   4   6       38.51       41.30      3.92 o 
  10   4   6        0.41       -4.05      4.05 o 
  11   4   6      170.22      181.62      7.41 o 
  12   4   6        1.42       -1.36      5.78 o 
  13   4   6      124.01      131.85      8.30 o 
  14   4   6        2.44        7.37      6.75 o 
  15   4   6        0.15        3.47      8.47 o 
 -17   5   6        7.46       -4.37      9.53 o 
 -16   5   6       62.19       63.38     10.03 o 
 -15   5   6       12.78       10.66      8.13 o 
 -14   5   6       55.24       62.42     12.14 o 
 -13   5   6       12.00        8.73      6.82 o 
 -12   5   6      153.53      165.67      8.09 o 
 -11   5   6       20.03       21.21      4.93 o 
 -10   5   6       14.59        3.35      3.44 o 
  -9   5   6       44.35       39.30      3.12 o 
  -8   5   6       84.40       77.85      3.43 o 
  -7   5   6      834.68      822.06      9.72 o 
  -6   5   6     2930.64     3002.91     31.86 o 
  -5   5   6     1898.62     1817.65     19.84 o 
  -4   5   6     1357.37     1337.21     14.89 o 
  -3   5   6      205.06      217.67      4.47 o 
  -2   5   6        4.83        7.04      1.59 o 
  -1   5   6     3435.16     3158.77     35.01 o 
   0   5   6     1711.96     1602.48     15.02 o 
   1   5   6     2790.20     2801.54     25.41 o 
   2   5   6      261.26      227.82      3.27 o 
   3   5   6     2250.43     2311.19     19.87 o 
   4   5   6       77.58       83.59      2.18 o 
   5   5   6      565.52      505.61      5.73 o 
   6   5   6      530.65      527.57      7.19 o 
   7   5   6       31.27       32.08      2.42 o 
   8   5   6       11.99        6.00      2.45 o 
   9   5   6      178.84      183.85      4.93 o 
  10   5   6       74.55       79.25      5.26 o 
  11   5   6      189.11      186.25      7.99 o 
  12   5   6        9.17        9.44      5.03 o 
  13   5   6       19.75       26.00      6.16 o 
  14   5   6       43.58       50.16      9.18 o 
  15   5   6       26.19       20.35      8.60 o 
 -16   6   6       12.64        4.92      8.75 o 
 -15   6   6       35.71       40.44      8.88 o 
 -14   6   6      153.00      150.77     10.17 o 
 -13   6   6      331.67      330.11     11.29 o 
 -12   6   6      287.15      277.72      9.24 o 
 -11   6   6        8.50        7.35      4.19 o 
 -10   6   6       24.95       21.79      3.72 o 
  -9   6   6       55.91       55.68      3.29 o 
  -8   6   6      103.23      105.25      3.54 o 
  -7   6   6      557.95      499.31     11.56 o 
  -6   6   6       27.12       28.51      2.35 o 
  -5   6   6      325.64      324.37      5.08 o 
  -4   6   6       51.00       83.86      2.79 o 
  -3   6   6      210.78      156.89      4.25 o 
  -2   6   6     1509.14     1367.74     17.09 o 
  -1   6   6      179.48      120.15      3.58 o 
   0   6   6      210.98      228.99      4.03 o 
   1   6   6     2684.63     2760.38     26.10 o 
   2   6   6     8826.32     8710.21     76.72 o 
   3   6   6     6362.59     6477.03     60.33 o 
   4   6   6      359.69      357.55      4.48 o 
   5   6   6       45.20       40.09      2.42 o 
   6   6   6       47.44       44.13      2.78 o 
   7   6   6      642.79      620.69      8.07 o 
   8   6   6       91.67      104.41      6.28 o 
   9   6   6       27.97       23.35      3.33 o 
  10   6   6        0.36        4.87      3.98 o 
  11   6   6       47.43       30.03      4.75 o 
  12   6   6       87.64       98.27      7.41 o 
  13   6   6       63.95       68.55      6.30 o 
  14   6   6        3.59        9.99      5.72 o 
 -16   7   6      184.27      204.10     11.77 o 
 -15   7   6      341.50      351.99     12.10 o 
 -14   7   6       47.35       37.10      6.37 o 
 -13   7   6       29.40       33.84      4.81 o 
 -12   7   6       28.67       29.31      4.51 o 
 -11   7   6      138.62      156.84      5.54 o 
 -10   7   6       50.64       47.92      3.69 o 
  -9   7   6       97.87       98.50      3.74 o 
  -8   7   6       76.48       71.45      2.97 o 
  -7   7   6        5.88        0.39      1.99 o 
  -6   7   6     1245.97     1238.24     15.41 o 
  -5   7   6     2314.99     2232.50     25.67 o 
  -4   7   6      641.32      675.42      9.21 o 
  -3   7   6     1483.97     1508.64     17.66 o 
  -2   7   6     2163.10     2189.17     24.70 o 
  -1   7   6     1739.23     1539.07     16.88 o 
   0   7   6     1471.42     1283.79     14.26 o 
   1   7   6     2697.62     2774.26     27.76 o 
   2   7   6       11.58        9.46      1.55 o 
   3   7   6      620.27      651.94      8.60 o 
   4   7   6     4625.58     4794.54     45.15 o 
   5   7   6     1139.95     1154.46     12.31 o 
   6   7   6      274.48      300.00      5.08 o 
   7   7   6      327.37      328.12      6.06 o 
   8   7   6       39.01       39.89      3.80 o 
   9   7   6       68.11       55.64      4.88 o 
  10   7   6      367.16      399.66     10.56 o 
  11   7   6      123.87      121.67     10.75 o 
  12   7   6        0.68       -6.27      8.55 o 
  13   7   6       29.50       34.75     10.32 o 
  14   7   6       29.98       37.59     11.20 o 
 -16   8   6        3.50        6.28      5.32 o 
 -15   8   6       11.70       18.45      5.03 o 
 -14   8   6       44.47       41.24      5.15 o 
 -13   8   6       51.83       56.00      4.61 o 
 -12   8   6       61.53       56.43      4.64 o 
 -11   8   6      164.36      159.97      5.87 o 
 -10   8   6      132.41      118.76      4.86 o 
  -9   8   6        9.93        8.51      3.76 o 
  -8   8   6      123.80      134.16      4.76 o 
  -7   8   6      139.29      152.89      6.06 o 
  -6   8   6      213.26      238.67      5.32 o 
  -5   8   6      407.39      424.81      6.93 o 
  -4   8   6     2223.66     2160.55     26.32 o 
  -3   8   6      433.40      512.25      7.21 o 
  -2   8   6        4.68        0.55      1.82 o 
  -1   8   6      441.79      343.77      5.07 o 
   0   8   6     1166.96     1069.94     12.61 o 
   1   8   6      238.17      192.96      3.30 o 
   2   8   6     2062.31     2002.75     21.71 o 
   3   8   6     1357.74     1342.76     13.60 o 
   4   8   6        8.02       13.13      2.00 o 
   5   8   6        2.60        5.76      2.22 o 
   6   8   6      241.38      256.60      5.47 o 
   7   8   6      678.09      633.10      8.70 o 
   8   8   6       11.75       13.25      2.89 o 
   9   8   6        3.98       12.92      3.94 o 
  10   8   6       65.60       80.22      5.52 o 
  11   8   6       15.68        7.94      9.08 o 
  12   8   6      169.35      184.93      9.34 o 
  13   8   6       15.38       15.19      7.28 o 
  14   8   6       10.04        7.84      7.57 o 
 -15   9   6      218.33      219.51     16.90 o 
 -14   9   6       10.85       20.10     11.41 o 
 -13   9   6       28.66       29.16      7.98 o 
 -12   9   6        3.52        6.26      6.86 o 
 -11   9   6      165.18      169.24     11.74 o 
 -10   9   6       52.74       54.95      5.26 o 
  -9   9   6      210.15      192.93      6.51 o 
  -8   9   6        0.09       -2.30      3.08 o 
  -7   9   6       56.78       54.63      4.57 o 
  -6   9   6      558.69      566.47      9.05 o 
  -5   9   6     1051.07     1072.59     14.33 o 
  -4   9   6      166.11      183.56      4.53 o 
  -3   9   6      241.34      182.45      3.91 o 
  -2   9   6      736.51      693.12      8.49 o 
  -1   9   6       29.32       34.57      1.82 o 
   0   9   6       66.59       54.36      2.31 o 
   1   9   6        3.37        3.94      1.70 o 
   2   9   6      216.15      209.14      3.64 o 
   3   9   6      118.04      113.65      2.97 o 
   4   9   6     2782.14     2808.85     27.15 o 
   5   9   6      364.60      415.67      6.34 o 
   6   9   6      150.62      122.50      4.43 o 
   7   9   6      177.77      211.60      7.90 o 
   8   9   6        8.02        6.69      3.97 o 
   9   9   6        0.93        0.57      4.68 o 
  10   9   6      216.42      243.88      9.06 o 
  11   9   6       17.40       11.02      9.07 o 
  12   9   6        1.06       12.35      9.31 o 
  13   9   6       14.21        1.24     10.04 o 
 -15  10   6        4.22        0.79     11.47 o 
 -14  10   6       44.09       43.17     11.91 o 
 -13  10   6       48.51       60.44      9.21 o 
 -12  10   6       10.65       15.71      7.55 o 
 -11  10   6       48.52       51.66      6.92 o 
 -10  10   6       13.40       12.15      4.49 o 
  -9  10   6       42.02       43.43      4.79 o 
  -8  10   6        1.98       -2.12      4.31 o 
  -7  10   6      602.50      571.27     15.13 o 
  -6  10   6      108.65      114.67      4.11 o 
  -5  10   6      616.12      592.99      9.07 o 
  -4  10   6      282.37      276.34      5.04 o 
  -3  10   6        3.52       12.10      1.97 o 
  -2  10   6      169.23      162.43      3.26 o 
  -1  10   6        6.73        9.68      2.12 o 
   0  10   6       24.26       25.59      2.48 o 
   1  10   6      106.21      129.26      4.26 o 
   2  10   6      578.66      549.53     12.74 o 
   3  10   6      187.28      216.33      4.45 o 
   4  10   6       72.38       62.62      2.40 o 
   5  10   6       55.59       64.15      2.95 o 
   6  10   6       15.02       19.57      3.02 o 
   7  10   6        6.57        7.90      3.40 o 
   8  10   6        7.72       13.28      4.08 o 
   9  10   6       57.05       53.02      7.02 o 
  10  10   6        9.05       14.77      5.48 o 
  11  10   6       16.01       10.39      8.84 o 
  12  10   6       47.33       46.24     10.28 o 
  13  10   6       12.93       14.13     11.85 o 
 -15  11   6       66.20       56.66     13.30 o 
 -14  11   6       82.97      104.05     13.36 o 
 -13  11   6        5.09       14.78      7.79 o 
 -12  11   6        3.24       -0.95      6.87 o 
 -11  11   6        9.33       16.72      7.73 o 
 -10  11   6      132.34      137.39      7.65 o 
  -9  11   6        5.34        4.36      3.74 o 
  -8  11   6       24.00       29.54      6.74 o 
  -7  11   6      362.41      371.88      8.75 o 
  -6  11   6     3975.21     3912.57     50.06 o 
  -5  11   6     3627.48     3608.94     42.83 o 
  -4  11   6      463.58      466.43      6.89 o 
  -3  11   6        9.60        2.45      1.88 o 
  -2  11   6        8.13        7.91      2.03 o 
  -1  11   6     1025.59     1047.10     15.75 o 
   0  11   6     1158.03     1086.15     19.67 o 
   1  11   6       66.79       66.56      3.91 o 
   2  11   6       13.38       17.64      3.50 o 
   3  11   6      364.55      381.71      8.13 o 
   4  11   6      234.26      223.76      3.92 o 
   5  11   6      450.45      415.14      6.97 o 
   6  11   6      313.93      334.59      8.48 o 
   7  11   6        0.18        4.64      3.47 o 
   8  11   6       14.38       15.05      4.18 o 
   9  11   6      142.68      130.23      9.42 o 
  10  11   6       42.26       56.70      6.14 o 
  11  11   6       21.91       25.01      8.03 o 
  12  11   6        1.78       -7.22      9.21 o 
  13  11   6       21.22       21.49     15.30 o 
 -14  12   6       62.61       60.78      9.70 o 
 -13  12   6       60.67       61.96      8.79 o 
 -12  12   6       50.94       38.27      9.49 o 
 -11  12   6        2.69        2.26      6.17 o 
 -10  12   6        3.69        1.86      5.30 o 
  -9  12   6       37.14       46.73      3.89 o 
  -8  12   6      158.84      158.68      6.84 o 
  -7  12   6      133.32      151.88      4.89 o 
  -6  12   6      544.31      526.70      8.59 o 
  -5  12   6      305.19      317.56      6.39 o 
  -4  12   6      215.12      202.55      4.68 o 
  -3  12   6       18.31       19.01      2.05 o 
  -2  12   6       38.78       50.14      3.17 o 
  -1  12   6      100.67       89.42      3.93 o 
   0  12   6       22.61       21.99      3.34 o 
   1  12   6      870.85      816.02     13.21 o 
   2  12   6      688.31      694.24     12.70 o 
   3  12   6     1066.94     1027.42     17.96 o 
   4  12   6      638.63      660.44      9.48 o 
   5  12   6        6.90        9.03      2.29 o 
   6  12   6      245.25      238.92      5.49 o 
   7  12   6      610.01      607.30     10.03 o 
   8  12   6       64.18       58.87      4.85 o 
   9  12   6       27.29       28.56      5.41 o 
  10  12   6        5.12        3.38      5.68 o 
  11  12   6       62.25       58.53      8.80 o 
  12  12   6        4.36        2.82     11.04 o 
 -13  13   6        2.25        7.52      7.76 o 
 -12  13   6        2.61       -2.21      6.81 o 
 -11  13   6        7.70       -3.97      5.95 o 
 -10  13   6        1.57       -2.66      5.16 o 
  -9  13   6       50.91       49.54      5.72 o 
  -8  13   6        1.44       -2.52      4.48 o 
  -7  13   6      149.14      139.52      5.09 o 
  -6  13   6      560.97      528.49      9.32 o 
  -5  13   6      909.01      900.11     15.02 o 
  -4  13   6      413.06      399.30      7.14 o 
  -3  13   6       84.75       85.81      6.34 o 
  -2  13   6       52.57       41.80      6.80 o 
  -1  13   6        2.57        0.23      4.95 o 
   0  13   6        0.67        0.23      2.96 o 
   1  13   6        0.43       -1.50      3.31 o 
   2  13   6       53.61       62.74      6.53 o 
   3  13   6        0.10       -0.37      4.50 o 
   4  13   6        4.34        3.87      2.70 o 
   5  13   6      210.44      190.11      3.99 o 
   6  13   6        2.03        5.03      2.98 o 
   7  13   6        4.99       -1.44      3.58 o 
   8  13   6       13.03        6.43      4.51 o 
   9  13   6       54.83       51.88      5.82 o 
  10  13   6       17.32       13.46      5.87 o 
  11  13   6       24.49       23.57      8.58 o 
 -13  14   6        8.02        4.55     10.25 o 
 -12  14   6        2.36       -4.57      9.21 o 
 -11  14   6       21.27       21.73      7.16 o 
 -10  14   6       13.35       11.30      5.03 o 
  -9  14   6        1.46       -1.74      4.89 o 
  -8  14   6       18.86       19.36      3.64 o 
  -7  14   6        0.98       -5.15      5.15 o 
  -6  14   6       85.28       79.88      4.64 o 
  -5  14   6        3.64       -0.58      3.38 o 
  -4  14   6        1.32       -2.80      2.80 o 
  -3  14   6        4.42       -1.12      3.38 o 
  -2  14   6       65.37       65.36      6.53 o 
  -1  14   6       17.84       10.70      5.47 o 
   0  14   6      129.44      124.17      8.41 o 
   1  14   6       33.98       27.31      3.64 o 
   2  14   6       64.11       46.37      5.07 o 
   3  14   6       86.66       92.05      5.95 o 
   4  14   6       12.63        8.96      4.93 o 
   5  14   6      123.74      122.09      3.53 o 
   6  14   6       27.86       20.40      2.93 o 
   7  14   6        0.17       -3.41      3.80 o 
   8  14   6        7.99        2.45      4.50 o 
   9  14   6        1.59       -6.32      6.32 o 
  10  14   6        6.63        0.95      6.57 o 
  11  14   6       17.04       20.41      8.70 o 
 -12  15   6       17.22       16.73      9.00 o 
 -11  15   6       17.81       26.01     13.55 o 
 -10  15   6        2.70        0.42     11.26 o 
  -9  15   6        1.61        1.15      6.50 o 
  -8  15   6        2.12        1.73      5.81 o 
  -7  15   6       80.49       91.69      6.59 o 
  -6  15   6       90.64      105.97      5.47 o 
  -5  15   6        4.29        3.78      3.53 o 
  -4  15   6       23.10       24.21      3.06 o 
  -3  15   6        9.42        1.03      3.77 o 
  -2  15   6       14.16        9.68      5.72 o 
  -1  15   6      526.58      553.36     17.41 o 
   0  15   6      775.45      818.58     17.88 o 
   1  15   6      347.07      318.63     10.73 o 
   2  15   6      152.99      152.00      5.47 o 
   3  15   6       29.49       36.34      5.22 o 
   4  15   6        6.37        6.05      5.06 o 
   5  15   6       58.16       60.50      3.26 o 
   6  15   6      235.70      235.75      5.08 o 
   7  15   6        1.74        0.55      4.09 o 
   8  15   6        8.87       11.46      5.23 o 
   9  15   6       20.89       15.44      6.37 o 
  10  15   6        1.39       -5.03      6.47 o 
 -11  16   6        0.22       -9.06     19.66 o 
 -10  16   6        1.07       -6.58     12.17 o 
  -9  16   6       43.54       30.54      7.00 o 
  -8  16   6       23.30       20.65      6.15 o 
  -7  16   6        6.64        5.37      5.58 o 
  -6  16   6       30.09       43.57      4.86 o 
  -5  16   6      156.15      165.09      5.84 o 
  -4  16   6        7.10       10.38      3.02 o 
  -3  16   6       43.00       47.42      3.65 o 
  -2  16   6      153.05      167.44      8.30 o 
  -1  16   6       93.06      113.35      9.65 o 
   0  16   6       70.81       68.86      6.43 o 
   1  16   6      218.87      223.24      9.09 o 
   2  16   6      112.08      116.55      8.98 o 
   3  16   6       86.11       75.82      5.76 o 
   4  16   6        6.78        5.64      4.90 o 
   5  16   6       19.66       26.93      3.34 o 
   6  16   6        1.14        6.79      3.44 o 
   7  16   6      195.24      191.87      7.67 o 
   8  16   6       29.48       18.92      7.49 o 
   9  16   6        0.08       -6.33      7.25 o 
 -10  17   6       77.79       85.24     14.09 o 
  -9  17   6        3.11        0.39      7.98 o 
  -8  17   6        0.02       -2.74      6.32 o 
  -7  17   6       28.17       34.04      6.17 o 
  -6  17   6       38.16       39.16      5.83 o 
  -5  17   6       32.60       31.04      4.39 o 
  -4  17   6        9.09        4.30      3.19 o 
  -3  17   6       13.17       13.37      5.78 o 
  -2  17   6        1.67        1.89      6.61 o 
  -1  17   6      179.99      187.12     11.77 o 
   0  17   6        0.67       -2.36      7.53 o 
   1  17   6        1.87        1.96      8.20 o 
   2  17   6       26.11       30.92      8.58 o 
   3  17   6      116.28      135.38      7.41 o 
   4  17   6       16.04       13.09      4.70 o 
   5  17   6       41.22       38.51      3.76 o 
   6  17   6        8.23       10.41      3.99 o 
   7  17   6        0.56       -6.25      6.25 o 
   8  17   6        1.88       -8.56      8.56 o 
  -9  18   6        0.84       -2.45     11.91 o 
  -8  18   6       15.77       18.36      8.08 o 
  -7  18   6        2.22       -6.19      7.03 o 
  -6  18   6        0.93        0.29      6.73 o 
  -5  18   6       12.48       11.36      5.04 o 
  -4  18   6        5.41        6.05      3.78 o 
  -3  18   6        0.45        1.39      4.73 o 
  -2  18   6        9.00        7.30      6.57 o 
  -1  18   6       38.19       45.54      6.43 o 
   0  18   6        5.94       11.01     11.83 o 
   1  18   6       17.11       16.94      9.03 o 
   2  18   6       94.70      101.58     11.23 o 
   3  18   6       22.98       35.63      9.70 o 
   4  18   6       66.09       56.14     10.33 o 
   5  18   6       23.39       19.45      9.81 o 
   6  18   6        1.35       -1.11      5.35 o 
   7  18   6        8.70        8.35      9.22 o 
  -7  19   6       10.81        0.95     10.75 o 
  -6  19   6        5.57       15.37     10.25 o 
  -5  19   6        3.26       -3.98      9.10 o 
  -4  19   6        0.05       -5.00      5.00 o 
  -3  19   6        1.12       12.20      6.92 o 
  -2  19   6        0.31       -2.45     12.93 o 
  -1  19   6        1.75       16.47     13.15 o 
   0  19   6       28.18       43.00     19.73 o 
   1  19   6       14.06       17.52     13.00 o 
   2  19   6       16.11       20.66     13.06 o 
   3  19   6       17.66       14.49     12.80 o 
   4  19   6       32.58       21.04     10.10 o 
   5  19   6        5.97        5.98      6.63 o 
  -5  20   6        8.56       11.39      8.92 o 
  -4  20   6       52.34       65.18     11.26 o 
  -3  20   6       62.12       42.61     15.76 o 
  -2  20   6       30.21       20.89     14.64 o 
  -1  20   6        5.52       -3.34     13.05 o 
   0  20   6       11.85       21.29     14.16 o 
   1  20   6        1.89       -2.68     23.61 o 
   2  20   6        5.76        2.60     18.33 o 
   3  20   6        4.83        3.58     13.49 o 
 -17   1   7        6.35        4.34      8.69 o 
 -16   1   7        3.91        0.96     11.92 o 
 -15   1   7        2.72       17.44     11.61 o 
 -14   1   7        1.05        5.48      6.64 o 
 -13   1   7        0.86        0.63      5.52 o 
 -12   1   7       10.95       -2.42      5.13 o 
 -11   1   7       54.76       63.03      4.31 o 
 -10   1   7       12.95       21.73      2.52 o 
  -9   1   7       97.67      101.80      2.88 o 
  -8   1   7        1.86        4.26      2.18 o 
  -7   1   7      428.35      423.10      5.00 o 
  -6   1   7      120.90      143.65      4.03 o 
  -5   1   7        5.73        1.41      1.06 o 
  -4   1   7       20.86       21.76      1.32 o 
  -3   1   7        6.94        3.67      1.18 o 
  -2   1   7       24.70       17.40      1.20 o 
  -1   1   7     1368.46     1450.38     11.25 o 
   0   1   7     2615.34     2526.30     17.48 o 
   1   1   7      956.80     1014.04      7.66 o 
   2   1   7       10.24       19.86      1.44 o 
   3   1   7     1548.29     1547.35     11.27 o 
   4   1   7     1612.74     1596.57     12.33 o 
   5   1   7       30.42       36.00      1.87 o 
   6   1   7      167.86      159.79      3.62 o 
   7   1   7      263.79      258.88      4.45 o 
   8   1   7        3.50       -1.86      2.99 o 
   9   1   7        0.17       -2.47      4.34 o 
  10   1   7       67.33       71.42      5.72 o 
  11   1   7        2.38        3.85      4.95 o 
  12   1   7       47.85       55.39      8.09 o 
  13   1   7        7.65        4.96      6.21 o 
  14   1   7       16.78       25.49      7.66 o 
  15   1   7        0.18       -5.22      9.38 o 
 -17   2   7        0.83       25.78     13.63 o 
 -16   2   7        2.94        7.68     10.88 o 
 -15   2   7       72.67       79.15     13.35 o 
 -14   2   7        6.77       11.82      8.28 o 
 -13   2   7        1.47       -6.02      6.02 o 
 -12   2   7       14.52        8.14      4.34 o 
 -11   2   7       16.77        8.50      3.85 o 
 -10   2   7      188.78      210.23      4.65 o 
  -9   2   7        0.44        1.93      2.18 o 
  -8   2   7       58.46       53.12      2.38 o 
  -7   2   7        4.49        0.08      1.64 o 
  -6   2   7       64.94       80.45      2.13 o 
  -5   2   7      418.59      363.46      4.24 o 
  -4   2   7      878.63      655.91      6.19 o 
  -3   2   7      304.22      309.75      3.46 o 
  -2   2   7      234.33      183.66      2.58 o 
  -1   2   7     2135.62     2051.33     15.47 o 
   0   2   7     4493.40     4649.71     30.62 o 
   1   2   7     5253.40     5856.01     41.36 o 
   2   2   7     3753.04     3817.70     26.66 o 
   3   2   7      472.10      475.87      4.74 o 
   4   2   7       47.02       53.85      1.76 o 
   5   2   7     1286.93     1308.57     11.07 o 
   6   2   7      798.61      914.39      8.72 o 
   7   2   7       27.64       29.50      2.22 o 
   8   2   7      174.30      206.65      6.69 o 
   9   2   7       89.68       91.70      5.55 o 
  10   2   7        2.94       -0.27      4.66 o 
  11   2   7        0.12       -2.91      5.13 o 
  12   2   7        0.30        0.45      5.77 o 
  13   2   7        4.47        4.08      6.34 o 
  14   2   7       14.88        9.91      6.88 o 
 -17   3   7       12.10        7.62     11.79 o 
 -16   3   7        5.84       -0.80      8.88 o 
 -15   3   7        0.21        8.55      7.70 o 
 -14   3   7        3.69       -1.01      6.71 o 
 -13   3   7       15.68       17.68      6.54 o 
 -12   3   7      346.53      333.20     11.71 o 
 -11   3   7       18.15       26.48      4.97 o 
 -10   3   7        1.02       -0.10      2.48 o 
  -9   3   7       58.49       50.90      3.57 o 
  -8   3   7      193.66      168.25      3.52 o 
  -7   3   7       31.93       38.02      2.16 o 
  -6   3   7      463.06      538.17      7.85 o 
  -5   3   7        9.52       15.01      1.51 o 
  -4   3   7       34.20       35.64      1.70 o 
  -3   3   7      410.06      423.45      4.32 o 
  -2   3   7      113.94      134.64      2.26 o 
  -1   3   7        1.55        0.23      1.02 o 
   0   3   7     1622.79     1559.97     11.64 o 
   1   3   7      482.02      510.85      4.73 o 
   2   3   7     2833.38     3067.92     24.20 o 
   3   3   7     1744.08     2016.72     16.94 o 
   4   3   7      789.46      845.88      7.62 o 
   5   3   7       94.32       91.01      2.44 o 
   6   3   7        7.15        7.81      1.99 o 
   7   3   7       23.81       32.41      2.45 o 
   8   3   7       58.57       60.48      3.72 o 
   9   3   7      103.65       82.32      7.66 o 
  10   3   7       50.09       47.44      5.47 o 
  11   3   7       10.91       12.31      6.48 o 
  12   3   7       55.88       60.27      6.51 o 
  13   3   7       23.26       33.76      9.78 o 
  14   3   7       44.89       70.77      8.46 o 
 -17   4   7        1.60       -6.09     10.97 o 
 -16   4   7        3.35       -2.61      7.64 o 
 -15   4   7        6.90        3.38      7.47 o 
 -14   4   7       81.93       92.16     14.04 o 
 -13   4   7       62.84       72.27      7.81 o 
 -12   4   7        8.31        2.46      5.90 o 
 -11   4   7        0.66       -3.26      4.74 o 
 -10   4   7        0.92       -1.82      3.82 o 
  -9   4   7        9.67        7.78      2.74 o 
  -8   4   7       30.40       30.08      2.48 o 
  -7   4   7        4.81        2.24      2.35 o 
  -6   4   7       23.38       20.00      2.32 o 
  -5   4   7       86.40      114.47      3.87 o 
  -4   4   7      616.20      795.94      8.30 o 
  -3   4   7     1438.18     1573.70     14.86 o 
  -2   4   7        0.33        0.10      1.17 o 
  -1   4   7       25.11       28.80      1.58 o 
   0   4   7       10.91       10.59      1.17 o 
   1   4   7      766.43      802.04      8.79 o 
   2   4   7        6.49       11.95      1.61 o 
   3   4   7       58.76       67.16      2.09 o 
   4   4   7       52.34       49.59      2.47 o 
   5   4   7      163.54      143.80      3.01 o 
   6   4   7      257.10      242.30      4.00 o 
   7   4   7      201.98      209.60      4.58 o 
   8   4   7       15.22       16.90      3.55 o 
   9   4   7       42.36       38.05      4.43 o 
  10   4   7      134.18      122.65      5.74 o 
  11   4   7        3.16       -3.63      5.41 o 
  12   4   7        0.10        0.90      6.01 o 
  13   4   7        1.75        0.52      6.61 o 
  14   4   7       16.42       28.86      8.47 o 
 -16   5   7       30.17       35.62     13.98 o 
 -15   5   7       17.49       22.49      8.68 o 
 -14   5   7        0.68        3.93      6.76 o 
 -13   5   7      200.96      215.22      9.84 o 
 -12   5   7        2.60        1.00      4.99 o 
 -11   5   7      105.20       85.30      6.04 o 
 -10   5   7       99.64       93.43      4.71 o 
  -9   5   7       35.46       42.79      3.36 o 
  -8   5   7       18.01       18.04      2.49 o 
  -7   5   7      987.44      916.21     11.84 o 
  -6   5   7       85.66      102.13      3.59 o 
  -5   5   7      131.84      111.93      5.58 o 
  -4   5   7       61.47       65.28      2.89 o 
  -3   5   7      306.65      408.81      6.17 o 
  -2   5   7     2001.36     1995.35     21.56 o 
  -1   5   7      338.63      300.99      4.28 o 
   0   5   7       11.37       12.33      1.77 o 
   1   5   7        6.49        3.73      1.87 o 
   2   5   7       18.26       15.62      1.75 o 
   3   5   7      839.22      817.53      8.12 o 
   4   5   7      754.68      772.41      7.80 o 
   5   5   7      221.40      202.64      4.06 o 
   6   5   7        0.27        4.37      2.09 o 
   7   5   7      794.36      706.32      8.90 o 
   8   5   7       27.65       22.69      3.98 o 
   9   5   7      370.50      303.24      8.19 o 
  10   5   7        1.01        3.82      4.42 o 
  11   5   7        5.38        4.93      4.71 o 
  12   5   7       19.90       12.87      5.30 o 
  13   5   7       79.55       80.29     11.46 o 
  14   5   7       23.02       32.70      6.85 o 
 -16   6   7       18.16       25.76      9.30 o 
 -15   6   7      219.49      212.08     12.11 o 
 -14   6   7       71.72       90.54      9.34 o 
 -13   6   7       37.61       43.34      7.89 o 
 -12   6   7        5.56       -2.92      5.01 o 
 -11   6   7       34.95       30.53      4.64 o 
 -10   6   7       30.75       26.64      3.84 o 
  -9   6   7     1613.30     1610.84     19.94 o 
  -8   6   7      417.78      430.35     13.77 o 
  -7   6   7      259.62      240.02      6.72 o 
  -6   6   7       77.82       78.30      3.27 o 
  -5   6   7      551.38      522.81      7.25 o 
  -4   6   7      124.37      131.08      3.30 o 
  -3   6   7     1784.36     1605.15     18.75 o 
  -2   6   7      322.88      298.21      5.29 o 
  -1   6   7       94.92       72.84      2.73 o 
   0   6   7      650.17      568.79      7.00 o 
   1   6   7     1604.51     1441.14     14.58 o 
   2   6   7      217.19      251.36      4.41 o 
   3   6   7      590.76      569.66      6.53 o 
   4   6   7     1579.92     1575.31     14.27 o 
   5   6   7     1397.13     1343.61     13.62 o 
   6   6   7       84.01       67.96      3.32 o 
   7   6   7        1.46       -1.56      2.17 o 
   8   6   7        8.54        4.14      2.88 o 
   9   6   7        3.78       -0.27      3.49 o 
  10   6   7      195.84      181.56      6.64 o 
  11   6   7       20.43       15.53      6.87 o 
  12   6   7       10.62       21.80     10.57 o 
  13   6   7        2.16       12.23      5.43 o 
  14   6   7       12.79       20.46      5.71 o 
 -16   7   7      103.32      105.06      8.73 o 
 -15   7   7        5.13        1.41      6.72 o 
 -14   7   7        0.68        1.55      6.01 o 
 -13   7   7        9.57        1.86      5.79 o 
 -12   7   7        1.35       -0.14      4.47 o 
 -11   7   7      131.64      129.51      6.19 o 
 -10   7   7       20.71       22.80      4.23 o 
  -9   7   7        0.16        0.91      3.17 o 
  -8   7   7      803.55      836.83     11.54 o 
  -7   7   7     4078.07     3928.37     47.15 o 
  -6   7   7     1027.75     1135.29     13.36 o 
  -5   7   7     1052.43     1034.57     13.11 o 
  -4   7   7      288.87      280.02      5.50 o 
  -3   7   7     1151.69     1130.71     14.03 o 
  -2   7   7     4122.24     4099.36     45.34 o 
  -1   7   7     7353.57     7370.42     85.57 o 
   0   7   7       69.99       63.84      3.50 o 
   1   7   7      837.67      795.22      9.20 o 
   2   7   7     1101.79      943.85     10.18 o 
   3   7   7     3514.52     3342.08     32.01 o 
   4   7   7     1573.09     1616.77     16.52 o 
   5   7   7     1319.04     1257.79     14.23 o 
   6   7   7      176.50      159.01      3.99 o 
   7   7   7       39.51       47.49      3.53 o 
   8   7   7      154.28      185.07      5.69 o 
   9   7   7      523.74      498.74     11.07 o 
  10   7   7       11.65        5.10      8.30 o 
  11   7   7        4.97        5.30      9.02 o 
  12   7   7      136.43      155.25     12.58 o 
  13   7   7       92.07      100.37     13.43 o 
  14   7   7       12.16       12.25     11.01 o 
 -16   8   7       26.95       27.88      5.72 o 
 -15   8   7       62.65       54.84      6.14 o 
 -14   8   7       23.11       13.86      5.39 o 
 -13   8   7        3.73        2.10      4.37 o 
 -12   8   7        5.42       -4.49      4.49 o 
 -11   8   7       33.35       30.64      4.06 o 
 -10   8   7      242.57      229.75      5.98 o 
  -9   8   7      604.97      582.42     11.15 o 
  -8   8   7      426.91      422.85     10.40 o 
  -7   8   7      410.70      379.38      9.40 o 
  -6   8   7     1179.48     1168.29     17.18 o 
  -5   8   7     3871.98     4040.60     45.05 o 
  -4   8   7      512.10      550.27     11.68 o 
  -3   8   7     1505.16     1498.56     17.78 o 
  -2   8   7       13.49       12.50      2.24 o 
  -1   8   7     1118.99     1231.80     14.15 o 
   0   8   7     1532.33     1513.38     16.98 o 
   1   8   7     3345.84     3284.85     32.88 o 
   2   8   7     1425.33     1467.96     14.87 o 
   3   8   7       95.48       65.00      2.71 o 
   4   8   7      802.96      833.20      9.50 o 
   5   8   7      864.32      879.36     10.11 o 
   6   8   7      552.27      557.35      7.97 o 
   7   8   7      359.65      348.90      7.17 o 
   8   8   7       77.01       79.39      5.47 o 
   9   8   7       27.59       24.79      4.66 o 
  10   8   7      227.34      231.08     13.08 o 
  11   8   7       53.75       52.18      6.99 o 
  12   8   7       44.28       43.90      7.48 o 
  13   8   7        0.49        2.22      7.34 o 
 -15   9   7        0.74       10.31     11.62 o 
 -14   9   7       13.61        6.78     10.98 o 
 -13   9   7       56.07       52.04      8.49 o 
 -12   9   7       43.78       32.19      7.53 o 
 -11   9   7       14.67       12.65      6.28 o 
 -10   9   7        7.90       13.98      4.83 o 
  -9   9   7       45.54       49.50      4.85 o 
  -8   9   7       64.11       61.36      4.92 o 
  -7   9   7     1037.04     1033.31     15.43 o 
  -6   9   7     3832.18     3678.30     47.73 o 
  -5   9   7        3.08        9.33      2.91 o 
  -4   9   7      619.97      648.92      9.76 o 
  -3   9   7      182.98      191.24      4.43 o 
  -2   9   7     1122.60     1105.73     13.53 o 
  -1   9   7     1029.56     1092.56     12.77 o 
   0   9   7      465.56      496.16      7.77 o 
   1   9   7       86.59       71.95      2.43 o 
   2   9   7      928.66      932.79     10.66 o 
   3   9   7     1904.47     1925.45     20.18 o 
   4   9   7      672.00      669.63      8.03 o 
   5   9   7       13.67       11.03      2.70 o 
   6   9   7       55.09       55.16      3.58 o 
   7   9   7      110.18      124.62      5.25 o 
   8   9   7      586.36      599.36     11.50 o 
   9   9   7      283.01      277.05      8.83 o 
  10   9   7       69.04       59.43      9.57 o 
  11   9   7       10.38       -3.78     15.11 o 
  12   9   7       10.66       11.07     10.77 o 
  13   9   7       55.24       52.63     11.19 o 
 -15  10   7        1.80       -7.13     11.56 o 
 -14  10   7       96.55       94.81     20.36 o 
 -13  10   7       54.14       47.93      8.50 o 
 -12  10   7        0.03        3.62      8.60 o 
 -11  10   7        3.20       -0.78      6.14 o 
 -10  10   7      339.47      342.28      9.84 o 
  -9  10   7       51.86       46.11      4.58 o 
  -8  10   7      320.55      335.52     11.73 o 
  -7  10   7       35.87       30.74      4.27 o 
  -6  10   7     2495.59     2521.04     33.65 o 
  -5  10   7     3991.90     3959.84     47.18 o 
  -4  10   7     1714.12     1854.11     23.15 o 
  -3  10   7        6.54        5.80      2.37 o 
  -2  10   7       36.30       40.79      2.42 o 
  -1  10   7      210.88      209.82      4.34 o 
   0  10   7      630.83      726.87      8.77 o 
   1  10   7      199.55      179.03      3.82 o 
   2  10   7      822.53      788.09      9.99 o 
   3  10   7      272.11      263.96      5.01 o 
   4  10   7       76.51       73.30      3.05 o 
   5  10   7        8.63        9.04      2.73 o 
   6  10   7      107.76      103.00      4.06 o 
   7  10   7       47.46       42.39      4.40 o 
   8  10   7       53.50       66.22      4.82 o 
   9  10   7      279.96      300.14      9.14 o 
  10  10   7      176.27      166.84     16.77 o 
  11  10   7       94.09       91.25     10.85 o 
  12  10   7       38.75       47.29     10.85 o 
 -14  11   7       46.48       44.50     12.18 o 
 -13  11   7       47.76       51.15      8.43 o 
 -12  11   7      206.27      241.14     20.02 o 
 -11  11   7       12.68       11.14      8.30 o 
 -10  11   7       10.93       13.37      5.80 o 
  -9  11   7        0.55       -0.24      3.97 o 
  -8  11   7      180.05      186.36      7.45 o 
  -7  11   7      128.63      118.36      6.73 o 
  -6  11   7     1140.90     1186.45     16.14 o 
  -5  11   7       41.67       29.38      5.02 o 
  -4  11   7      104.32       98.93      6.02 o 
  -3  11   7      158.09      149.05      3.82 o 
  -2  11   7      282.62      256.37      4.81 o 
  -1  11   7      295.21      266.99      4.59 o 
   0  11   7        1.31       -1.37      1.96 o 
   1  11   7        0.33       -0.73      1.98 o 
   2  11   7      321.31      268.89      4.99 o 
   3  11   7       55.98       57.20      2.66 o 
   4  11   7        3.30        1.79      2.48 o 
   5  11   7       68.51       65.55      3.26 o 
   6  11   7        6.38       -0.20      3.41 o 
   7  11   7      181.74      187.39      6.10 o 
   8  11   7       91.20       98.24      5.48 o 
   9  11   7      120.01      112.91      6.73 o 
  10  11   7       35.43       41.37      7.88 o 
  11  11   7       14.05       -7.29      9.05 o 
  12  11   7       10.15        7.87      9.99 o 
 -14  12   7       22.92       30.41     11.83 o 
 -13  12   7        5.40       -0.42      7.75 o 
 -12  12   7        0.99       -2.56      7.10 o 
 -11  12   7        2.30       10.60      6.33 o 
 -10  12   7      186.59      198.76     15.25 o 
  -9  12   7      246.99      254.74      7.65 o 
  -8  12   7      311.63      335.95     10.84 o 
  -7  12   7       25.54       26.34      4.89 o 
  -6  12   7      384.87      414.44      9.24 o 
  -5  12   7      599.21      631.55      9.77 o 
  -4  12   7      859.30      873.04     11.39 o 
  -3  12   7      629.52      679.03      9.20 o 
  -2  12   7      181.51      180.35      3.94 o 
  -1  12   7      104.37      119.76      3.75 o 
   0  12   7      161.25      144.72      3.66 o 
   1  12   7      210.72      219.47      5.30 o 
   2  12   7      395.69      387.25      6.08 o 
   3  12   7        2.89        3.55      2.47 o 
   4  12   7       38.11       38.67      2.61 o 
   5  12   7      408.19      403.38      6.69 o 
   6  12   7      211.51      247.62     11.61 o 
   7  12   7       40.61       37.57      4.55 o 
   8  12   7       16.15       15.23      4.64 o 
   9  12   7       41.08       44.74      5.97 o 
  10  12   7       92.47      102.00      9.44 o 
  11  12   7      110.28      120.11     18.41 o 
 -13  13   7       27.39       38.60      8.47 o 
 -12  13   7        3.28        6.13      7.05 o 
 -11  13   7       63.86       73.43      7.35 o 
 -10  13   7       38.33       37.27      7.40 o 
  -9  13   7       26.99       26.16      4.41 o 
  -8  13   7      150.89      162.21      7.08 o 
  -7  13   7      568.67      583.13     13.00 o 
  -6  13   7      225.10      215.97      5.56 o 
  -5  13   7       47.00       51.73      3.24 o 
  -4  13   7       21.86       21.19      2.84 o 
  -3  13   7      823.42      821.42     10.91 o 
  -2  13   7     1466.17     1401.51     15.24 o 
  -1  13   7     1712.96     1705.11     19.22 o 
   0  13   7      339.48      305.20      6.97 o 
   1  13   7       10.37        8.45      2.84 o 
   2  13   7       98.31       98.01      3.48 o 
   3  13   7      717.88      695.57      9.28 o 
   4  13   7      408.18      402.00      5.95 o 
   5  13   7       30.12       36.87      3.04 o 
   6  13   7      170.89      170.34      5.29 o 
   7  13   7       67.81       63.32      5.06 o 
   8  13   7       61.21       62.90      5.34 o 
   9  13   7      132.40      140.52      7.31 o 
  10  13   7        1.67       -5.51      7.86 o 
  11  13   7        1.56        2.09      9.59 o 
 -12  14   7        0.66        7.01      9.35 o 
 -11  14   7       34.73       53.62     15.27 o 
 -10  14   7       76.04       85.05      6.66 o 
  -9  14   7      432.28      467.08     17.28 o 
  -8  14   7      218.02      210.74      7.78 o 
  -7  14   7      100.65      104.27      5.62 o 
  -6  14   7       32.49       31.42      5.22 o 
  -5  14   7      501.38      510.92     16.42 o 
  -4  14   7      487.09      502.76      8.71 o 
  -3  14   7     1291.48     1309.98     16.61 o 
  -2  14   7       20.78       16.76      2.62 o 
  -1  14   7       85.49       73.35      3.95 o 
   0  14   7      713.13      764.79     11.64 o 
   1  14   7     2293.83     2337.14     29.67 o 
   2  14   7      419.71      384.59      7.58 o 
   3  14   7      149.92      150.54      4.94 o 
   4  14   7      427.17      441.19      6.31 o 
   5  14   7     1010.03     1075.50     12.72 o 
   6  14   7      374.67      368.13      7.75 o 
   7  14   7      297.49      325.87      8.43 o 
   8  14   7       22.35       26.99      5.13 o 
   9  14   7        0.26       -4.34      6.42 o 
  10  14   7       57.59       58.43      8.87 o 
 -12  15   7       40.62       50.79      9.81 o 
 -11  15   7       28.52       25.18      8.40 o 
 -10  15   7        0.27       -4.58      6.09 o 
  -9  15   7        0.08       -3.96      8.50 o 
  -8  15   7       18.20       28.98      6.98 o 
  -7  15   7      235.32      234.45      9.49 o 
  -6  15   7       38.88       43.09      6.30 o 
  -5  15   7       44.54       47.39      6.26 o 
  -4  15   7      118.47      119.93      4.64 o 
  -3  15   7      385.72      369.50      6.85 o 
  -2  15   7      485.65      472.08      7.57 o 
  -1  15   7      881.47      876.62     14.25 o 
   0  15   7      221.86      199.86      6.72 o 
   1  15   7       76.93       81.43      5.26 o 
   2  15   7      665.85      654.43     11.86 o 
   3  15   7      649.62      698.01     15.82 o 
   4  15   7      193.36      186.18      4.18 o 
   5  15   7      216.64      228.25      5.08 o 
   6  15   7       30.42       37.45      4.46 o 
   7  15   7        6.38        2.63      5.16 o 
   8  15   7       99.70      100.88      6.78 o 
   9  15   7      104.43      118.82      9.07 o 
 -11  16   7       17.94       43.58     14.00 o 
 -10  16   7       17.92        3.16     18.64 o 
  -9  16   7       10.90       -3.33     10.89 o 
  -8  16   7        3.77        0.62      6.31 o 
  -7  16   7       16.19        8.29      6.01 o 
  -6  16   7       20.85       14.40      5.71 o 
  -5  16   7       68.16       65.53      5.06 o 
  -4  16   7       21.18       20.74      3.48 o 
  -3  16   7       44.17       46.80      3.52 o 
  -2  16   7        0.09       -2.89      2.89 o 
  -1  16   7       18.97        8.63      4.17 o 
   0  16   7       62.96       66.52      7.33 o 
   1  16   7      381.75      413.66     12.62 o 
   2  16   7      145.62      149.86      5.78 o 
   3  16   7       18.87       21.65      3.39 o 
   4  16   7       11.76        9.31      2.80 o 
   5  16   7       10.22       14.98      3.41 o 
   6  16   7      130.92      130.99      6.82 o 
   7  16   7       91.89       93.56      6.89 o 
   8  16   7       18.50       22.71      7.63 o 
 -10  17   7       58.41       86.53     17.50 o 
  -9  17   7        0.13      -11.16     11.16 o 
  -8  17   7        3.70        9.21      6.58 o 
  -7  17   7       26.00       31.23      6.58 o 
  -6  17   7      153.93      162.38      8.05 o 
  -5  17   7       26.33       36.47      5.71 o 
  -4  17   7        1.09       -3.61      3.61 o 
  -3  17   7       10.00        6.90      3.25 o 
  -2  17   7       65.67       70.10      4.40 o 
  -1  17   7       18.59       16.53      3.91 o 
   0  17   7       14.88       14.98      6.11 o 
   1  17   7       56.25       63.44      6.83 o 
   2  17   7      281.21      293.66     10.86 o 
   3  17   7      104.27      106.39      5.00 o 
   4  17   7       72.57       76.08      3.43 o 
   5  17   7        6.03       -0.68      5.43 o 
   6  17   7        0.98       -0.10      6.44 o 
   7  17   7       36.55       28.68      8.45 o 
  -8  18   7       35.24       38.72      8.81 o 
  -7  18   7        5.02       -7.35      7.35 o 
  -6  18   7        7.72        1.38      7.25 o 
  -5  18   7       50.57       63.94      7.62 o 
  -4  18   7      156.52      180.03      9.15 o 
  -3  18   7       15.39        7.41      3.88 o 
  -2  18   7       10.98       10.79      4.06 o 
  -1  18   7       17.39       10.30      5.05 o 
   0  18   7      104.37      113.68     10.98 o 
   1  18   7       73.08       65.41     10.52 o 
   2  18   7      124.14      141.23     11.61 o 
   3  18   7        2.84       -4.08      8.97 o 
   4  18   7        9.66        9.87      3.40 o 
   5  18   7        8.41        6.64      4.65 o 
   6  18   7       85.87       93.81      7.49 o 
  -7  19   7       46.50       39.31     16.74 o 
  -6  19   7      170.84      202.68     14.38 o 
  -5  19   7       70.26       65.59     11.00 o 
  -4  19   7        3.34       -8.86      8.86 o 
  -3  19   7       64.56       54.92      6.50 o 
  -2  19   7      294.09      297.96      8.28 o 
  -1  19   7      123.07      113.61     16.74 o 
   0  19   7      111.31       96.04     15.38 o 
   1  19   7        6.78       -0.19     12.99 o 
   2  19   7      112.22      109.04     14.93 o 
   3  19   7      110.49      116.44     13.08 o 
   4  19   7       96.52      105.20      8.63 o 
  -4  20   7      206.15      206.79     15.14 o 
  -3  20   7       65.17       64.51      8.90 o 
  -2  20   7        0.50       -3.00      7.70 o 
  -1  20   7       63.12       67.17     15.69 o 
   0  20   7      146.33      135.65     17.35 o 
   1  20   7      211.16      247.45     28.76 o 
   2  20   7      104.96      124.89     17.39 o 
 -17   0   8        0.57       -7.38     18.07 o 
 -16   0   8       65.84       67.74      9.62 o 
 -15   0   8      238.98      262.56     19.60 o 
 -14   0   8      232.08      247.72     14.18 o 
 -13   0   8       10.54        6.06      7.83 o 
 -12   0   8        2.06       -6.12      6.12 o 
 -11   0   8      352.79      362.23     18.38 o 
 -10   0   8     1012.70     1086.14     20.81 o 
  -9   0   8       43.86       32.74      3.13 o 
  -8   0   8       35.77       29.78      3.79 o 
  -7   0   8     3931.59     4073.39     45.52 o 
  -6   0   8     8357.53     8561.18     93.14 o 
  -5   0   8     8072.45     8300.23     90.22 o 
  -4   0   8     3086.17     3278.29     34.56 o 
  -3   0   8      605.44      621.51      7.25 o 
  -2   0   8     2516.00     2477.49     22.84 o 
  -1   0   8     8433.76     8257.17     76.31 o 
   0   0   8     8319.09     7983.03     73.89 o 
   1   0   8     4612.32     4818.54     47.33 o 
   2   0   8      211.47      176.63      3.91 o 
   3   0   8       19.07        5.46      1.92 o 
   4   0   8     1516.65     1551.11     15.94 o 
   5   0   8     5497.36     5538.03     57.86 o 
   6   0   8      104.85      139.67      5.36 o 
   7   0   8      334.57      260.61     11.33 o 
   8   0   8       25.47        7.05      7.08 o 
   9   0   8      508.99      466.05     13.67 o 
  10   0   8      102.21       93.58      7.98 o 
  11   0   8      197.05      174.95      9.70 o 
  12   0   8        6.04       18.44     20.68 o 
  13   0   8        2.02       -4.29     11.97 o 
  14   0   8        3.27        3.82     11.74 o 
 -17   1   8        1.90        4.72      8.59 o 
 -16   1   8        9.07        4.13      7.97 o 
 -15   1   8       92.68      108.98     11.86 o 
 -14   1   8      312.89      347.03     13.07 o 
 -13   1   8       47.60       45.66      6.29 o 
 -12   1   8        8.26       12.08      5.52 o 
 -11   1   8       18.49       14.26      3.86 o 
 -10   1   8       18.93       21.14      3.24 o 
  -9   1   8      710.77      687.40      7.73 o 
  -8   1   8      995.11     1076.60     10.20 o 
  -7   1   8     1732.71     1649.91     13.96 o 
  -6   1   8      735.19      834.02      7.76 o 
  -5   1   8     1752.87     1881.57     15.51 o 
  -4   1   8     3669.67     3981.69     28.60 o 
  -3   1   8     9955.73     9499.65     64.99 o 
  -2   1   8     1944.23     1807.99     13.23 o 
  -1   1   8      177.91      183.94      2.53 o 
   0   1   8      241.06      243.69      3.01 o 
   1   1   8     6082.15     5838.19     40.36 o 
   2   1   8       44.19       29.20      1.47 o 
   3   1   8      398.56      321.61      3.70 o 
   4   1   8      356.91      370.01      4.28 o 
   5   1   8      430.92      415.33      4.88 o 
   6   1   8      177.09      185.64      3.60 o 
   7   1   8      162.94      166.87      4.74 o 
   8   1   8      169.84      224.46      8.65 o 
   9   1   8      255.63      238.04      6.92 o 
  10   1   8       28.47       11.69      5.01 o 
  11   1   8      152.17      138.99      7.59 o 
  12   1   8       91.99      101.07      7.26 o 
  13   1   8       49.85       48.97      8.64 o 
  14   1   8        0.20       -0.29      7.71 o 
 -17   2   8       23.28       10.34     25.90 o 
 -16   2   8       61.02       75.14     14.26 o 
 -15   2   8      267.05      261.88     18.64 o 
 -14   2   8      111.87      122.80     17.39 o 
 -13   2   8        3.88       -2.02      7.46 o 
 -12   2   8       13.16        7.79      4.28 o 
 -11   2   8       54.01       62.10      4.91 o 
 -10   2   8      359.27      394.45      8.84 o 
  -9   2   8      100.81       67.85      2.92 o 
  -8   2   8        0.31       -1.58      1.85 o 
  -7   2   8      891.91      843.00      8.88 o 
  -6   2   8     2228.02     2364.54     20.51 o 
  -5   2   8     2011.09     1979.98     16.20 o 
  -4   2   8     1101.27     1112.42      9.40 o 
  -3   2   8      174.18      176.20      2.76 o 
  -2   2   8        4.71        4.48      1.23 o 
  -1   2   8     1230.86     1186.39      9.82 o 
   0   2   8     6272.54     6432.97     46.64 o 
   1   2   8      942.76      875.10      6.85 o 
   2   2   8       52.16       61.15      1.68 o 
   3   2   8       32.56       46.58      1.69 o 
   4   2   8      752.52      741.32      7.06 o 
   5   2   8     1719.59     1708.59     14.14 o 
   6   2   8       91.37      114.95      2.84 o 
   7   2   8       10.05        9.85      2.76 o 
   8   2   8      180.16      185.63      6.51 o 
   9   2   8      578.42      568.01     11.42 o 
  10   2   8      243.93      260.87      8.65 o 
  11   2   8       30.03       25.61      5.79 o 
  12   2   8        0.56        0.68      6.02 o 
  13   2   8        4.69        9.58      7.38 o 
  14   2   8       29.94       22.15      9.92 o 
 -17   3   8       52.02       75.35     14.89 o 
 -16   3   8        0.82       -8.01     11.31 o 
 -15   3   8       16.74       35.49      8.30 o 
 -14   3   8      312.36      332.31     12.74 o 
 -13   3   8      127.65      123.24      8.59 o 
 -12   3   8        2.26       -2.57      6.16 o 
 -11   3   8       79.82       59.63      5.84 o 
 -10   3   8      334.04      324.35     10.60 o 
  -9   3   8      202.71      214.82      5.62 o 
  -8   3   8      256.72      223.25      4.86 o 
  -7   3   8      561.72      552.43      6.38 o 
  -6   3   8       27.23       33.03      1.92 o 
  -5   3   8       16.88       14.92      1.53 o 
  -4   3   8      940.36      872.88      8.05 o 
  -3   3   8      233.41      302.61      3.63 o 
  -2   3   8       72.23       99.69      2.41 o 
  -1   3   8      275.70      264.44      3.32 o 
   0   3   8     1876.70     1946.91     14.90 o 
   1   3   8      971.14      968.21      8.17 o 
   2   3   8      863.14      884.45      8.02 o 
   3   3   8       76.11       64.79      2.14 o 
   4   3   8       27.44       38.35      1.93 o 
   5   3   8       26.58       36.32      2.20 o 
   6   3   8      740.93      802.51      8.44 o 
   7   3   8      371.38      332.83      6.54 o 
   8   3   8      653.40      707.07     11.41 o 
   9   3   8        7.43        5.46      4.89 o 
  10   3   8       54.72       53.55      6.05 o 
  11   3   8       68.59       69.36      8.16 o 
  12   3   8       98.28      108.69      7.84 o 
  13   3   8       10.19        2.10      7.08 o 
  14   3   8        2.03        5.22      8.45 o 
 -16   4   8       71.01       89.06      9.65 o 
 -15   4   8      166.94      178.76     10.58 o 
 -14   4   8       55.28       68.72      9.70 o 
 -13   4   8       40.25       55.64      7.65 o 
 -12   4   8      142.00      143.98      9.30 o 
 -11   4   8      321.20      332.67      9.91 o 
 -10   4   8     1205.75     1240.03     23.55 o 
  -9   4   8      484.38      510.98     10.95 o 
  -8   4   8      223.13      231.28      4.97 o 
  -7   4   8      183.13      164.31      4.18 o 
  -6   4   8     5112.82     5263.60     47.46 o 
  -5   4   8     2421.77     2408.82     21.61 o 
  -4   4   8       84.71       80.85      2.89 o 
  -3   4   8     1220.95     1167.48     10.69 o 
  -2   4   8     1916.49     1844.79     16.10 o 
  -1   4   8      373.10      368.28      4.65 o 
   0   4   8     3302.65     3267.24     28.62 o 
   1   4   8     1408.02     1434.12     12.38 o 
   2   4   8      849.72      813.80      8.06 o 
   3   4   8      654.38      756.31      7.39 o 
   4   4   8     3211.07     3221.10     28.71 o 
   5   4   8      101.45      114.89      2.77 o 
   6   4   8       62.29       84.64      2.86 o 
   7   4   8      215.62      223.96      5.36 o 
   8   4   8     1349.93     1273.94     18.24 o 
   9   4   8      456.98      485.33      9.96 o 
  10   4   8      326.66      381.01     12.07 o 
  11   4   8        1.90       -5.72      5.72 o 
  12   4   8        0.28       -4.29      6.25 o 
  13   4   8        6.84       12.23      7.92 o 
  14   4   8       47.64       51.01      9.24 o 
 -16   5   8        1.04       -8.15      9.01 o 
 -15   5   8        0.20        9.62      8.65 o 
 -14   5   8      139.10      154.22      9.59 o 
 -13   5   8      184.67      197.96      9.78 o 
 -12   5   8       82.91       76.44      7.34 o 
 -11   5   8      102.16      116.27      6.47 o 
 -10   5   8      616.43      655.60     13.59 o 
  -9   5   8      465.93      449.53     10.81 o 
  -8   5   8      635.57      649.97      9.18 o 
  -7   5   8     1055.12     1059.16     13.69 o 
  -6   5   8       62.93       70.15      2.82 o 
  -5   5   8       41.41       47.25      2.44 o 
  -4   5   8     3462.53     3550.78     35.53 o 
  -3   5   8      325.79      299.13      5.22 o 
  -2   5   8     1138.28     1008.38     11.25 o 
  -1   5   8      644.20      612.65      7.28 o 
   0   5   8     1173.47     1146.34     12.71 o 
   1   5   8     1228.84     1303.70     13.50 o 
   2   5   8     8517.19     8346.56     74.14 o 
   3   5   8     1932.97     2062.25     18.25 o 
   4   5   8      367.21      367.46      4.71 o 
   5   5   8        0.51       -0.35      1.53 o 
   6   5   8      515.40      498.83      6.69 o 
   7   5   8      290.76      283.96      5.78 o 
   8   5   8     1019.15     1051.19     20.40 o 
   9   5   8       34.72       32.47      4.63 o 
  10   5   8        3.28        2.29      4.54 o 
  11   5   8       52.55       54.68      5.42 o 
  12   5   8       99.90      106.64      8.82 o 
  13   5   8        7.75       -5.66      6.09 o 
  14   5   8       11.67        9.55      6.56 o 
 -16   6   8        1.43       18.51      8.87 o 
 -15   6   8       44.90       35.02      9.00 o 
 -14   6   8       39.92       39.96     10.95 o 
 -13   6   8        5.49        1.75      7.24 o 
 -12   6   8      134.16      140.56      7.60 o 
 -11   6   8      704.78      691.02     14.22 o 
 -10   6   8     1089.12     1099.41     17.41 o 
  -9   6   8      425.26      434.67      9.26 o 
  -8   6   8        3.77        8.34      2.87 o 
  -7   6   8      870.76      790.08     11.07 o 
  -6   6   8     2446.65     2530.11     27.53 o 
  -5   6   8     1593.89     1556.94     18.80 o 
  -4   6   8      980.94      938.56     11.39 o 
  -3   6   8      150.01      154.34      4.55 o 
  -2   6   8     1155.77     1078.74     12.68 o 
  -1   6   8     2096.23     2103.48     22.87 o 
   0   6   8     8035.28     7785.94     79.76 o 
   1   6   8     1184.21     1104.14     13.12 o 
   2   6   8        0.26       -0.26      2.09 o 
   3   6   8     1282.14     1325.77     12.34 o 
   4   6   8     4295.64     4328.65     37.93 o 
   5   6   8     1011.56     1054.01     12.45 o 
   6   6   8      257.34      249.08      5.82 o 
   7   6   8        7.84       10.07      2.79 o 
   8   6   8      192.14      195.99      8.65 o 
   9   6   8      314.39      316.98      7.85 o 
  10   6   8      140.39      141.74      5.65 o 
  11   6   8       17.72       11.26      6.10 o 
  12   6   8        7.19       12.43      5.07 o 
  13   6   8        1.14       -3.91      5.53 o 
 -16   7   8       15.80       12.98      7.95 o 
 -15   7   8       11.73       13.29      7.55 o 
 -14   7   8       98.26       86.46      7.60 o 
 -13   7   8      127.54      121.43     12.45 o 
 -12   7   8      111.84      118.51      7.72 o 
 -11   7   8        2.43       -5.01      5.01 o 
 -10   7   8       37.82       46.31      5.33 o 
  -9   7   8     1117.47     1073.62     17.94 o 
  -8   7   8     3164.59     3036.01     37.50 o 
  -7   7   8     1753.57     1715.70     20.72 o 
  -6   7   8      394.66      379.93      6.73 o 
  -5   7   8       35.54       32.42      2.97 o 
  -4   7   8      614.19      559.68      8.32 o 
  -3   7   8     2515.00     2474.87     30.41 o 
  -2   7   8     2846.56     2897.72     32.88 o 
  -1   7   8      177.13      156.15      3.75 o 
   0   7   8      792.66      810.35     10.13 o 
   1   7   8     4340.96     4359.38     43.33 o 
   2   7   8     3206.68     3409.38     32.76 o 
   3   7   8     2039.79     2018.95     20.24 o 
   4   7   8      311.29      302.92      6.19 o 
   5   7   8      156.30      139.40      4.01 o 
   6   7   8      137.65      131.55      4.18 o 
   7   7   8      440.83      442.95      7.72 o 
   8   7   8      212.52      217.58      7.94 o 
   9   7   8       68.62       60.80      9.47 o 
  10   7   8        6.44       13.89      8.87 o 
  11   7   8       28.12       25.22      9.90 o 
  12   7   8       53.91       61.02     12.46 o 
  13   7   8       25.36       26.41     10.83 o 
 -15   8   8       49.03       56.42      6.77 o 
 -14   8   8       36.46       31.49      8.08 o 
 -13   8   8        3.00        5.67      5.13 o 
 -12   8   8        0.44       -4.12      4.12 o 
 -11   8   8       35.86       32.77      4.20 o 
 -10   8   8      130.48      119.43      4.82 o 
  -9   8   8       52.56       45.77      4.10 o 
  -8   8   8        0.63        5.99      3.97 o 
  -7   8   8     1166.76     1147.88     17.43 o 
  -6   8   8       81.67       76.16      3.75 o 
  -5   8   8      518.48      532.88      8.72 o 
  -4   8   8       43.07       32.12      3.07 o 
  -3   8   8        8.18       10.97      2.74 o 
  -2   8   8      143.40      185.01      6.27 o 
  -1   8   8     1104.07     1009.51     13.60 o 
   0   8   8      489.33      521.05      7.73 o 
   1   8   8     1001.59     1056.30     12.62 o 
   2   8   8       50.74       39.60      2.63 o 
   3   8   8       28.23       16.44      2.37 o 
   4   8   8       27.59       16.54      2.52 o 
   5   8   8      620.84      631.06      8.65 o 
   6   8   8        0.72       -2.84      3.26 o 
   7   8   8        2.15        6.33      4.13 o 
   8   8   8       94.61       92.91      6.11 o 
   9   8   8      117.16      104.89      6.67 o 
  10   8   8        2.95        3.95      8.76 o 
  11   8   8       75.37       95.15     11.28 o 
  12   8   8        3.43        6.61      6.71 o 
  13   8   8        1.15       -6.90      6.90 o 
 -15   9   8       20.01       13.29     25.64 o 
 -14   9   8       22.86       25.87     11.78 o 
 -13   9   8        1.92       -0.81      7.77 o 
 -12   9   8        5.41       -1.97      6.96 o 
 -11   9   8       15.62       11.50      6.68 o 
 -10   9   8       16.07       16.67      4.98 o 
  -9   9   8       89.83      113.56      7.33 o 
  -8   9   8      723.88      720.38     13.59 o 
  -7   9   8      750.02      701.43     11.99 o 
  -6   9   8      322.11      316.15      6.65 o 
  -5   9   8      806.30      769.11     12.56 o 
  -4   9   8     1754.13     1646.96     21.17 o 
  -3   9   8        2.60        0.65      2.52 o 
  -2   9   8       23.96       15.35      2.57 o 
  -1   9   8        0.26        2.78      2.45 o 
   0   9   8        8.91        9.42      2.60 o 
   1   9   8      630.52      711.79      8.83 o 
   2   9   8       46.43       46.73      3.46 o 
   3   9   8      146.10      136.80      3.68 o 
   4   9   8       10.45        5.09      2.38 o 
   5   9   8        1.29       -3.02      3.02 o 
   6   9   8        4.46       -0.31      3.85 o 
   7   9   8      292.53      293.49     10.35 o 
   8   9   8       24.86       16.66      5.09 o 
   9   9   8       62.44       71.58      9.67 o 
  10   9   8        0.07       11.55      8.64 o 
  11   9   8       30.07       24.54      9.80 o 
  12   9   8       29.13       36.24     10.71 o 
 -15  10   8        0.54       -0.07     11.74 o 
 -14  10   8       17.50       12.43     13.24 o 
 -13  10   8        8.40       -7.12      7.63 o 
 -12  10   8        6.48        4.15      7.11 o 
 -11  10   8        0.51       -6.40      6.40 o 
 -10  10   8        3.11        2.45      4.84 o 
  -9  10   8       13.01        6.71      5.64 o 
  -8  10   8       13.23        0.47      4.09 o 
  -7  10   8       65.09       56.55      3.85 o 
  -6  10   8      135.02      130.13      5.49 o 
  -5  10   8      142.94      122.20      4.96 o 
  -4  10   8       53.35       44.63      5.39 o 
  -3  10   8       26.51       21.55      2.90 o 
  -2  10   8       35.07       29.45      2.78 o 
  -1  10   8      119.62      105.17      4.86 o 
   0  10   8        9.95        3.31      2.55 o 
   1  10   8      210.15      197.73      4.75 o 
   2  10   8        0.79        0.52      2.37 o 
   3  10   8        0.91       -1.29      2.49 o 
   4  10   8      167.18      167.21      4.78 o 
   5  10   8       85.60       72.86      3.80 o 
   6  10   8       15.83       16.82      5.07 o 
   7  10   8        0.78       -0.76      4.16 o 
   8  10   8       62.80       68.87      5.82 o 
   9  10   8       39.19       38.58      8.09 o 
  10  10   8       35.95       34.95      9.14 o 
  11  10   8        8.62       15.84     10.03 o 
  12  10   8        1.88       19.75     10.29 o 
 -14  11   8       13.63       10.43     23.61 o 
 -13  11   8       10.22       17.90      8.02 o 
 -12  11   8       19.13       28.43      7.77 o 
 -11  11   8        4.04       10.59      6.73 o 
 -10  11   8        2.54       10.47      6.12 o 
  -9  11   8        1.84        5.87      7.35 o 
  -8  11   8      234.93      255.45      7.56 o 
  -7  11   8      355.20      384.88      9.76 o 
  -6  11   8       88.12       85.09      4.60 o 
  -5  11   8       91.01       72.43      4.38 o 
  -4  11   8      335.46      363.37      7.25 o 
  -3  11   8      239.87      242.00      7.85 o 
  -2  11   8       34.38       34.17      3.41 o 
  -1  11   8       11.42        9.02      2.70 o 
   0  11   8       83.61       88.69      3.41 o 
   1  11   8      212.70      174.20      4.54 o 
   2  11   8     1166.23     1133.20     12.92 o 
   3  11   8       33.98       34.12      2.89 o 
   4  11   8       36.31       42.92      3.13 o 
   5  11   8      191.57      206.79      5.25 o 
   6  11   8       13.02        0.82      4.02 o 
   7  11   8       11.93       12.75      4.51 o 
   8  11   8       72.19       74.82      6.58 o 
   9  11   8       15.66       23.98      6.48 o 
  10  11   8       12.52       15.08      9.45 o 
  11  11   8       30.50       42.46     10.66 o 
 -14  12   8       18.93        2.11     11.65 o 
 -13  12   8       10.04        4.18      8.06 o 
 -12  12   8       36.18       40.05      7.91 o 
 -11  12   8       13.27       11.07      6.78 o 
 -10  12   8        9.91        9.19      6.12 o 
  -9  12   8       71.84       71.01      6.42 o 
  -8  12   8       21.87       19.64      3.79 o 
  -7  12   8       25.59       27.17      4.92 o 
  -6  12   8      666.85      691.89     17.33 o 
  -5  12   8      126.61      148.48      5.22 o 
  -4  12   8       74.48       77.63      3.83 o 
  -3  12   8       58.18       65.20      3.34 o 
  -2  12   8      552.95      568.01      8.17 o 
  -1  12   8        3.53        2.19      2.71 o 
   0  12   8      284.03      286.23      5.64 o 
   1  12   8      202.08      199.39      4.83 o 
   2  12   8       59.44       71.55      3.48 o 
   3  12   8       32.52       29.04      3.27 o 
   4  12   8        4.65        2.22      2.88 o 
   5  12   8      227.46      199.73      6.25 o 
   6  12   8       60.39       64.01      4.84 o 
   7  12   8        3.70        3.30      4.53 o 
   8  12   8       65.44       74.62      6.51 o 
   9  12   8        4.05        3.57      6.63 o 
  10  12   8       84.52      103.75     18.70 o 
  11  12   8        2.86        9.48     10.07 o 
 -13  13   8       18.87       18.27      8.36 o 
 -12  13   8       21.91       30.74      8.11 o 
 -11  13   8        0.04       -5.63      6.36 o 
 -10  13   8        4.69        5.56      9.01 o 
  -9  13   8        0.29        6.60      5.15 o 
  -8  13   8      180.63      151.22      7.32 o 
  -7  13   8       62.91       59.80      5.14 o 
  -6  13   8       33.65       31.88      4.61 o 
  -5  13   8        5.53        2.08      3.09 o 
  -4  13   8      301.73      321.58      6.27 o 
  -3  13   8      148.56      155.73      4.15 o 
  -2  13   8      523.06      507.74      7.58 o 
  -1  13   8        9.01       16.43      2.70 o 
   0  13   8       87.13       97.54      3.78 o 
   1  13   8       20.64       16.62      2.94 o 
   2  13   8      591.59      576.84      8.56 o 
   3  13   8        1.21       -2.67      2.67 o 
   4  13   8       73.90       71.34      3.38 o 
   5  13   8      356.12      352.17      8.29 o 
   6  13   8       34.43       29.37      4.73 o 
   7  13   8        1.73       -1.61      4.66 o 
   8  13   8       52.05       66.66      6.38 o 
   9  13   8        1.89       -1.07      6.74 o 
  10  13   8        0.93       -9.21      9.21 o 
 -12  14   8        0.65        0.25      9.53 o 
 -11  14   8       23.19       14.75      9.20 o 
 -10  14   8        4.45        5.45      5.81 o 
  -9  14   8        7.13        8.55      4.89 o 
  -8  14   8       59.50       67.85      6.09 o 
  -7  14   8      270.33      239.48     14.41 o 
  -6  14   8       83.24       64.44      4.19 o 
  -5  14   8        5.99        3.38      5.28 o 
  -4  14   8       10.21        4.86      3.58 o 
  -3  14   8        0.14       -2.42      2.72 o 
  -2  14   8       20.75       13.31      2.62 o 
  -1  14   8       74.67       78.94      3.17 o 
   0  14   8      205.14      208.57      4.93 o 
   1  14   8        0.65        1.78      2.83 o 
   2  14   8       28.14       24.01      3.17 o 
   3  14   8       24.20       14.39      2.86 o 
   4  14   8       22.34       14.46      3.09 o 
   5  14   8       39.96       40.83      4.60 o 
   6  14   8       11.92        8.39      4.54 o 
   7  14   8       21.56       24.03      5.21 o 
   8  14   8        7.23        7.67      5.85 o 
   9  14   8       13.02        1.40      6.73 o 
  10  14   8       15.68        4.45     10.09 o 
 -11  15   8       19.22       38.11      9.15 o 
 -10  15   8       11.40       20.55      5.65 o 
  -9  15   8        0.19        5.08      6.50 o 
  -8  15   8       60.46       46.17      7.54 o 
  -7  15   8        0.97        3.12      6.33 o 
  -6  15   8        0.02       -2.44      5.16 o 
  -5  15   8       29.71       30.81      6.98 o 
  -4  15   8      145.19      141.24      5.09 o 
  -3  15   8       45.43       46.01      3.82 o 
  -2  15   8        4.75        5.31      3.22 o 
  -1  15   8       25.53       30.01      3.31 o 
   0  15   8        6.81        5.49      2.50 o 
   1  15   8        0.48       -1.40      2.81 o 
   2  15   8      109.88      114.82      3.96 o 
   3  15   8       43.18       46.20      3.13 o 
   4  15   8        6.34        9.55      3.07 o 
   5  15   8       18.90       20.14      4.42 o 
   6  15   8       19.60        9.78      5.23 o 
   7  15   8        0.02        6.55      5.54 o 
   8  15   8        0.04       -6.36      6.36 o 
   9  15   8        0.96        0.99      6.88 o 
 -10  16   8       34.11       30.67     16.93 o 
  -9  16   8       24.61       33.81     14.06 o 
  -8  16   8        0.18        3.13      6.61 o 
  -7  16   8       16.15       17.26      7.36 o 
  -6  16   8       52.48       67.14      6.67 o 
  -5  16   8      115.23      126.31      7.38 o 
  -4  16   8       22.74       19.43      4.63 o 
  -3  16   8        2.11       -3.41      3.41 o 
  -2  16   8      115.15      129.70      4.56 o 
  -1  16   8        6.49       -2.18      3.09 o 
   0  16   8       43.04       50.60      3.49 o 
   1  16   8       12.94       11.38      2.86 o 
   2  16   8      108.45      119.08      4.00 o 
   3  16   8        2.16       -2.54      2.92 o 
   4  16   8        8.45       12.78      4.01 o 
   5  16   8        0.96        1.29      5.40 o 
   6  16   8        6.99        2.63      6.47 o 
   7  16   8        1.84       -2.71      6.21 o 
   8  16   8        0.23       -4.67      7.80 o 
  -9  17   8        9.84       -1.84     12.41 o 
  -8  17   8       18.52       27.63      8.79 o 
  -7  17   8        0.55        1.75      6.31 o 
  -6  17   8       38.48       51.79      6.62 o 
  -5  17   8        2.42       -4.85      5.67 o 
  -4  17   8       78.07       72.45      7.64 o 
  -3  17   8        3.48       -1.69      5.65 o 
  -2  17   8        0.39       -1.18      3.79 o 
  -1  17   8        0.00       -1.46      3.60 o 
   0  17   8        8.09        6.60      3.56 o 
   1  17   8        0.55       -0.98      4.17 o 
   2  17   8       13.20       16.87      3.79 o 
   3  17   8        1.63        2.57      3.50 o 
   4  17   8       69.72       64.16      5.83 o 
   5  17   8       29.19       22.91      6.92 o 
   6  17   8        8.49        1.78      7.00 o 
   7  17   8        0.59       -7.31      7.31 o 
  -8  18   8        2.66       -2.34     11.93 o 
  -7  18   8        0.28       -1.81      7.85 o 
  -6  18   8        0.21        0.08      7.59 o 
  -5  18   8       24.93       36.66      7.62 o 
  -4  18   8        0.47       -3.02      6.66 o 
  -3  18   8        3.37       11.05      6.42 o 
  -2  18   8       66.27       63.17      5.58 o 
  -1  18   8        5.94       -0.14      4.36 o 
   0  18   8        2.01       -2.46      3.62 o 
   1  18   8       15.00       16.96      3.81 o 
   2  18   8        8.60        3.40      4.39 o 
   3  18   8       15.97       15.97      5.29 o 
   4  18   8       14.37       10.89      6.00 o 
   5  18   8        7.34        1.48      6.34 o 
  -6  19   8        0.02       -3.32     10.27 o 
  -5  19   8        0.12      -10.69     10.69 o 
  -4  19   8        0.18        7.14      9.79 o 
  -3  19   8       10.42       16.35      9.37 o 
  -2  19   8        0.63       -3.30      8.61 o 
  -1  19   8       16.44        6.71      6.28 o 
   0  19   8        3.89        9.77      5.51 o 
   1  19   8        0.28        0.57      6.76 o 
   2  19   8        2.83       12.95      8.72 o 
   3  19   8        3.05       10.72     13.37 o 
  -2  20   8       61.33       68.15      8.83 o 
  -1  20   8       76.51       93.28     15.93 o 
 -16   1   9        0.28        3.69      8.22 o 
 -15   1   9       16.28       33.06     11.78 o 
 -14   1   9        1.82       -3.14      6.43 o 
 -13   1   9       33.51       32.82      7.44 o 
 -12   1   9        1.35       -5.41      7.16 o 
 -11   1   9      125.08      107.21      5.94 o 
 -10   1   9      109.61      107.94      4.97 o 
  -9   1   9      633.91      696.91      9.08 o 
  -8   1   9       24.46       29.15      2.87 o 
  -7   1   9        0.01       -1.88      1.88 o 
  -6   1   9       94.24      108.50      2.46 o 
  -5   1   9      970.36      925.25      8.28 o 
  -4   1   9      177.13      212.60      3.00 o 
  -3   1   9      587.72      551.92      4.97 o 
  -2   1   9       28.43       33.64      1.55 o 
  -1   1   9      129.84      162.04      2.43 o 
   0   1   9       76.85       45.26      1.59 o 
   1   1   9      997.19     1086.27      8.63 o 
   2   1   9      360.41      351.47      3.89 o 
   3   1   9      210.22      191.93      3.07 o 
   4   1   9        1.09        0.16      1.91 o 
   5   1   9      187.96      199.53      5.57 o 
   6   1   9      193.48      229.30      5.12 o 
   7   1   9      191.88      153.87      5.59 o 
   8   1   9        1.82       -4.26      4.26 o 
   9   1   9        5.74       13.73      5.08 o 
  10   1   9       72.92       88.22      6.12 o 
  11   1   9        5.18       -3.22      5.77 o 
  12   1   9        3.96        2.41      6.31 o 
  13   1   9       17.01       18.96      8.13 o 
 -16   2   9        1.50       12.85     12.60 o 
 -15   2   9        3.23        9.72     11.35 o 
 -14   2   9        9.61        6.55     15.84 o 
 -13   2   9      135.97      135.56     11.04 o 
 -12   2   9      180.68      156.38      8.96 o 
 -11   2   9      784.00      814.34     23.89 o 
 -10   2   9        9.90        1.24      3.68 o 
  -9   2   9      101.89       95.90      4.23 o 
  -8   2   9      433.92      427.16      5.95 o 
  -7   2   9      993.87      981.24     12.39 o 
  -6   2   9       54.92       70.44      2.85 o 
  -5   2   9      482.64      459.17      5.05 o 
  -4   2   9      692.76      622.30      6.12 o 
  -3   2   9       80.16       89.95      2.07 o 
  -2   2   9      186.74      177.81      2.87 o 
  -1   2   9     1406.53     1294.21      9.94 o 
   0   2   9       74.26       75.10      1.95 o 
   1   2   9      208.33      161.45      2.67 o 
   2   2   9     3043.82     3102.47     22.16 o 
   3   2   9     1767.76     1758.25     13.63 o 
   4   2   9       57.21       55.36      2.27 o 
   5   2   9      351.80      355.57      4.97 o 
   6   2   9      118.70      120.31      4.48 o 
   7   2   9      254.16      223.26      5.92 o 
   8   2   9      657.71      605.52     11.75 o 
   9   2   9       27.54       16.42      4.98 o 
  10   2   9        2.12        4.02      5.20 o 
  11   2   9        0.38       -0.59      5.60 o 
  12   2   9        3.83       -2.02      6.27 o 
  13   2   9       44.27       59.66      8.33 o 
 -16   3   9        0.10       -1.81      8.99 o 
 -15   3   9       24.45       44.29      9.36 o 
 -14   3   9        5.61       -2.18      7.28 o 
 -13   3   9       39.41       30.06      7.38 o 
 -12   3   9        0.46       -5.05      6.23 o 
 -11   3   9      225.11      224.98     10.34 o 
 -10   3   9     1649.38     1684.87     27.40 o 
  -9   3   9     1656.22     1634.90     26.24 o 
  -8   3   9       53.99       53.80      3.15 o 
  -7   3   9      276.83      283.01      5.40 o 
  -6   3   9      452.92      504.38      5.55 o 
  -5   3   9      414.87      477.01      5.02 o 
  -4   3   9      333.60      276.63      3.70 o 
  -3   3   9     1085.96     1131.65      9.59 o 
  -2   3   9      218.46      205.79      3.13 o 
  -1   3   9       24.34       21.11      1.54 o 
   0   3   9      518.09      480.83      4.80 o 
   1   3   9      571.96      615.16      7.69 o 
   2   3   9       91.12       98.40      2.20 o 
   3   3   9      101.16      107.58      2.79 o 
   4   3   9      613.18      604.81      6.31 o 
   5   3   9        2.72       -1.81      2.16 o 
   6   3   9      263.04      255.03      4.95 o 
   7   3   9      334.25      302.59      7.31 o 
   8   3   9       52.95       49.42      4.58 o 
   9   3   9        0.18       -4.81      4.81 o 
  10   3   9       45.37       51.50      8.21 o 
  11   3   9       19.01       23.57      6.60 o 
  12   3   9        5.58        4.15      6.65 o 
  13   3   9       10.74        1.81      7.24 o 
 -16   4   9        2.58       -8.35     11.07 o 
 -15   4   9        0.02       -5.03      7.30 o 
 -14   4   9        1.78        4.92      7.02 o 
 -13   4   9        0.22       -3.50      6.54 o 
 -12   4   9       19.36       22.88      6.51 o 
 -11   4   9      310.05      297.34     10.58 o 
 -10   4   9       68.63       75.00      5.98 o 
  -9   4   9       62.64       73.49      4.47 o 
  -8   4   9       64.67       62.38      3.14 o 
  -7   4   9        2.46        8.32      2.36 o 
  -6   4   9       49.45       46.07      2.31 o 
  -5   4   9       57.85       62.94      2.95 o 
  -4   4   9        0.34       -1.83      1.83 o 
  -3   4   9      130.78      162.30      3.40 o 
  -2   4   9      209.68      268.49      4.33 o 
  -1   4   9        2.70        4.95      1.82 o 
   0   4   9       36.07       33.32      1.73 o 
   1   4   9      176.48      157.98      2.73 o 
   2   4   9      217.66      224.20      3.84 o 
   3   4   9      152.96      140.63      3.24 o 
   4   4   9      100.45       90.69      2.80 o 
   5   4   9       71.21       72.52      2.80 o 
   6   4   9      190.87      159.40      4.36 o 
   7   4   9      477.47      445.41     10.41 o 
   8   4   9      287.16      255.47      7.94 o 
   9   4   9        0.40       -4.30      4.30 o 
  10   4   9        0.61        1.65      4.91 o 
  11   4   9        9.30       10.26      6.29 o 
  12   4   9       16.39       -2.98      7.39 o 
  13   4   9        7.48        1.53      7.93 o 
 -16   5   9        3.23       -4.16      9.29 o 
 -15   5   9        3.11       -8.50      8.50 o 
 -14   5   9        9.99        9.31      8.05 o 
 -13   5   9       10.11        6.15      6.81 o 
 -12   5   9        3.36        5.58      6.20 o 
 -11   5   9      101.12       91.61      6.32 o 
 -10   5   9      310.67      320.88     10.09 o 
  -9   5   9      245.14      204.81      6.64 o 
  -8   5   9      531.51      569.00      9.21 o 
  -7   5   9      256.28      273.42      5.30 o 
  -6   5   9      236.12      258.16      4.83 o 
  -5   5   9      256.48      273.78      4.78 o 
  -4   5   9      105.59       94.47      3.15 o 
  -3   5   9      332.12      280.90      5.22 o 
  -2   5   9      346.23      303.96      5.50 o 
  -1   5   9      813.83      848.77      9.63 o 
   0   5   9      671.20      641.99      8.31 o 
   1   5   9      107.79      144.16      5.37 o 
   2   5   9      138.23      122.86      3.15 o 
   3   5   9      549.47      589.82      6.99 o 
   4   5   9        6.22        3.66      1.29 o 
   5   5   9      698.89      684.86      7.71 o 
   6   5   9      511.03      530.03      7.82 o 
   7   5   9        8.35        7.48      3.92 o 
   8   5   9        8.53       11.22      5.00 o 
   9   5   9       34.62       34.50      4.71 o 
  10   5   9        1.90       -0.42      4.64 o 
  11   5   9       15.57       18.20      5.70 o 
  12   5   9        5.03        8.82      5.88 o 
  13   5   9        0.61       -5.31      6.00 o 
 -16   6   9        0.25       -8.85      8.85 o 
 -15   6   9        0.22       -1.63      8.46 o 
 -14   6   9       20.39        0.80     12.25 o 
 -13   6   9        0.37        2.29      7.41 o 
 -12   6   9       49.31       55.62      8.06 o 
 -11   6   9        4.02       10.84      6.32 o 
 -10   6   9      153.57      149.26      8.50 o 
  -9   6   9       11.51        9.16      4.11 o 
  -8   6   9      410.91      410.23      9.70 o 
  -7   6   9      421.37      410.25      7.19 o 
  -6   6   9      269.56      268.46      5.74 o 
  -5   6   9      143.88      136.80      4.10 o 
  -4   6   9      278.59      253.81      5.01 o 
  -3   6   9      602.17      568.78      7.88 o 
  -2   6   9      570.23      565.31      7.37 o 
  -1   6   9      314.20      337.27      5.53 o 
   0   6   9      863.91      833.11     10.10 o 
   1   6   9     1774.81     1862.09     20.91 o 
   2   6   9       15.48       11.46      2.62 o 
   3   6   9        8.15        8.79      2.23 o 
   4   6   9      107.45      117.20      3.52 o 
   5   6   9       38.24       46.41      3.44 o 
   6   6   9        3.16        7.97      3.34 o 
   7   6   9      468.69      453.58     11.53 o 
   8   6   9      195.97      191.87      5.82 o 
   9   6   9       63.98       47.52      5.69 o 
  10   6   9       17.36       16.83      4.21 o 
  11   6   9        6.82       12.19      4.50 o 
  12   6   9        5.99        6.23      4.63 o 
  13   6   9       15.30       15.69      5.89 o 
 -15   7   9       43.66       36.53      7.32 o 
 -14   7   9      179.94      192.76     11.29 o 
 -13   7   9        0.67       -7.03      7.03 o 
 -12   7   9        0.71       -6.85      6.85 o 
 -11   7   9        7.18       14.81      5.56 o 
 -10   7   9      421.37      475.66     13.59 o 
  -9   7   9      121.31      118.24      5.56 o 
  -8   7   9      266.58      264.11      6.73 o 
  -7   7   9      182.29      153.69      4.73 o 
  -6   7   9      495.98      518.05      7.97 o 
  -5   7   9      205.73      182.28      7.26 o 
  -4   7   9      773.32      779.61     10.00 o 
  -3   7   9       41.60       35.17      3.23 o 
  -2   7   9       89.60       89.93      2.95 o 
  -1   7   9      728.41      690.73      9.25 o 
   0   7   9     3264.85     3312.29     35.32 o 
   1   7   9     1759.01     1721.97     20.65 o 
   2   7   9      211.60      191.28      5.08 o 
   3   7   9       13.93       18.37      2.60 o 
   4   7   9       38.42       42.60      3.18 o 
   5   7   9      209.45      216.54      6.20 o 
   6   7   9       89.30      100.14      4.37 o 
   7   7   9      282.71      280.84      6.88 o 
   8   7   9        8.79       14.63      6.05 o 
   9   7   9      122.88      130.78     10.96 o 
  10   7   9        0.55        1.42      8.99 o 
  11   7   9       58.63       56.68     12.32 o 
  12   7   9        6.52        4.10      9.75 o 
 -15   8   9        0.11        5.07      5.76 o 
 -14   8   9       21.74       16.54      5.72 o 
 -13   8   9       21.46       11.71      5.29 o 
 -12   8   9        3.49        3.22      4.55 o 
 -11   8   9       29.44       26.06      4.30 o 
 -10   8   9       65.56       66.64      4.43 o 
  -9   8   9       59.32       54.00      4.18 o 
  -8   8   9      323.27      319.31      7.27 o 
  -7   8   9      168.54      179.84      6.01 o 
  -6   8   9      440.32      435.83     12.79 o 
  -5   8   9      396.72      382.97      7.54 o 
  -4   8   9        0.43       -2.29      3.46 o 
  -3   8   9      212.71      204.33      5.93 o 
  -2   8   9      771.95      784.80     10.64 o 
  -1   8   9     1622.18     1612.61     19.33 o 
   0   8   9      455.04      408.21      7.00 o 
   1   8   9       45.24       46.62      3.51 o 
   2   8   9       97.31      100.36      3.57 o 
   3   8   9      195.90      211.91      4.58 o 
   4   8   9      103.03      107.72      3.81 o 
   5   8   9      203.43      201.33      6.21 o 
   6   8   9      150.70      160.15      6.36 o 
   7   8   9       57.12       64.13      5.97 o 
   8   8   9      271.38      267.73     13.34 o 
   9   8   9      186.69      186.43     12.19 o 
  10   8   9       25.02       23.66      6.20 o 
  11   8   9        0.37        1.71      6.43 o 
  12   8   9       24.41        9.79      5.30 o 
 -15   9   9       17.41       20.36     12.55 o 
 -14   9   9        2.11      -11.02     11.02 o 
 -13   9   9        8.89       21.83     11.21 o 
 -12   9   9        0.38        0.45      7.48 o 
 -11   9   9       34.65       47.70     12.20 o 
 -10   9   9      145.23      142.25     11.96 o 
  -9   9   9      510.14      475.17     14.51 o 
  -8   9   9        1.29        3.64      4.28 o 
  -7   9   9       37.73       31.88      4.10 o 
  -6   9   9        1.81       -3.42      3.42 o 
  -5   9   9      422.75      405.69      7.74 o 
  -4   9   9     1265.43     1249.85     18.42 o 
  -3   9   9      480.42      491.43     12.09 o 
  -2   9   9       16.29       18.31      3.24 o 
  -1   9   9       18.65       26.94      2.75 o 
   0   9   9      558.89      537.80      8.28 o 
   1   9   9      607.64      611.34      8.28 o 
   2   9   9       31.64       24.79      3.12 o 
   3   9   9       55.71       59.85      2.99 o 
   4   9   9        1.20        1.97      3.33 o 
   5   9   9       84.92       68.90      4.63 o 
   6   9   9        3.54        1.92      4.19 o 
   7   9   9      105.21       95.17      6.07 o 
   8   9   9        0.82       -0.18      7.78 o 
   9   9   9        0.62       -4.99      8.57 o 
  10   9   9       94.04       96.11     10.99 o 
  11   9   9       71.24       61.95     11.08 o 
  12   9   9        3.76       -0.28     10.12 o 
 -14  10   9        1.62       -9.65     10.79 o 
 -13  10   9        1.19       12.33     10.92 o 
 -12  10   9        4.20        6.22      7.50 o 
 -11  10   9      147.45      173.04      9.65 o 
 -10  10   9       18.31       20.19      6.54 o 
  -9  10   9        0.31       -0.68      6.30 o 
  -8  10   9       78.92       80.63      5.21 o 
  -7  10   9       57.05       54.26      4.26 o 
  -6  10   9       22.59       20.30      3.55 o 
  -5  10   9      565.22      606.14     11.91 o 
  -4  10   9      178.64      206.87      6.69 o 
  -3  10   9      979.24      925.60     13.45 o 
  -2  10   9      652.26      587.92      9.67 o 
  -1  10   9      972.47     1015.11     14.29 o 
   0  10   9        3.68       -2.54      2.54 o 
   1  10   9        0.55       -2.57      2.57 o 
   2  10   9      808.04      821.64     10.99 o 
   3  10   9      283.68      308.02      5.91 o 
   4  10   9       18.75       15.30      3.61 o 
   5  10   9       90.91       98.47      4.99 o 
   6  10   9       11.34        7.19      4.31 o 
   7  10   9        7.86        1.77      4.96 o 
   8  10   9      179.42      178.33     11.21 o 
   9  10   9       34.38       39.03      9.49 o 
  10  10   9        0.12       -5.62      8.91 o 
  11  10   9       19.81       20.54     10.41 o 
 -14  11   9        1.51      -10.95     10.95 o 
 -13  11   9        1.86        3.92      8.11 o 
 -12  11   9        5.58        5.84      7.67 o 
 -11  11   9        4.37        4.96      8.94 o 
 -10  11   9       56.55       53.63     16.48 o 
  -9  11   9      268.82      265.78     13.13 o 
  -8  11   9        4.27        0.33      4.14 o 
  -7  11   9        8.15       10.39      3.78 o 
  -6  11   9       95.59      101.51      8.32 o 
  -5  11   9      115.73      105.55      5.59 o 
  -4  11   9      245.98      244.97      9.01 o 
  -3  11   9      459.57      441.79      8.32 o 
  -2  11   9       75.10       75.44      3.92 o 
  -1  11   9        2.40        0.48      3.22 o 
   0  11   9      567.33      556.41      8.60 o 
   1  11   9      235.75      220.39      4.89 o 
   2  11   9       17.60       13.23      2.93 o 
   3  11   9        0.60       -0.23      2.84 o 
   4  11   9      233.43      232.22      6.14 o 
   5  11   9       30.87       32.46      4.36 o 
   6  11   9       56.88       43.17      4.82 o 
   7  11   9       83.00       92.22      7.21 o 
   8  11   9       22.52       28.60      7.56 o 
   9  11   9        5.43        2.34      8.72 o 
  10  11   9      105.26      107.97     21.46 o 
  11  11   9       50.85       50.31     10.98 o 
 -13  12   9       34.83       45.76      8.92 o 
 -12  12   9       30.38       34.47      8.20 o 
 -11  12   9       25.20       29.30     10.90 o 
 -10  12   9       23.50        8.03      9.28 o 
  -9  12   9        2.50        3.67      5.74 o 
  -8  12   9      425.62      443.97     12.50 o 
  -7  12   9      652.28      653.61     11.70 o 
  -6  12   9      127.44      115.63      7.43 o 
  -5  12   9       64.36       52.26      5.26 o 
  -4  12   9       73.80       67.67      4.41 o 
  -3  12   9      259.88      247.10      6.35 o 
  -2  12   9      908.66      913.66     13.28 o 
  -1  12   9      858.33      762.75     11.07 o 
   0  12   9      135.01      125.36      4.31 o 
   1  12   9      136.39      131.71      3.93 o 
   2  12   9     1059.14     1100.87     13.08 o 
   3  12   9      361.05      385.08      8.99 o 
   4  12   9      374.19      340.92      7.37 o 
   5  12   9      165.38      185.78      6.28 o 
   6  12   9        0.88       -0.74      4.38 o 
   7  12   9      123.36      143.97      7.04 o 
   8  12   9      319.23      311.57     17.46 o 
   9  12   9       37.08       37.04      9.99 o 
  10  12   9       13.44        9.82      9.88 o 
 -13  13   9       59.95       59.94     12.13 o 
 -12  13   9        1.37       -1.22      7.64 o 
 -11  13   9       30.73       39.46      7.55 o 
 -10  13   9       26.19       21.42      9.35 o 
  -9  13   9      191.93      192.86     14.63 o 
  -8  13   9      336.61      379.75     14.66 o 
  -7  13   9      271.67      256.78      8.80 o 
  -6  13   9      672.28      644.84     14.23 o 
  -5  13   9      278.13      275.10      8.16 o 
  -4  13   9      893.39      912.18     16.13 o 
  -3  13   9      164.01      163.76      5.08 o 
  -2  13   9        2.68       -0.76      3.17 o 
  -1  13   9      284.50      286.17      6.42 o 
   0  13   9     1773.01     1714.02     20.08 o 
   1  13   9     1260.46     1276.21     15.79 o 
   2  13   9      402.71      378.43      6.62 o 
   3  13   9        4.89        1.37      3.10 o 
   4  13   9       24.63       20.86      3.91 o 
   5  13   9      253.90      284.76      7.86 o 
   6  13   9      482.59      518.19     10.87 o 
   7  13   9       56.48       50.42      6.12 o 
   8  13   9        0.20       -3.18      9.39 o 
   9  13   9       42.50       29.42     10.26 o 
  10  13   9       55.09       40.65     11.56 o 
 -12  14   9      267.52      310.83     17.00 o 
 -11  14   9       97.70       92.71     11.29 o 
 -10  14   9       24.30       32.55      9.37 o 
  -9  14   9       29.43       37.93      6.07 o 
  -8  14   9     1026.23     1025.94     22.29 o 
  -7  14   9     1569.27     1581.17     28.20 o 
  -6  14   9      658.08      711.95     13.93 o 
  -5  14   9       34.36       38.76      4.73 o 
  -4  14   9        3.64       -3.38      4.42 o 
  -3  14   9      508.80      499.42      9.25 o 
  -2  14   9      911.58      936.15     12.91 o 
  -1  14   9      328.18      322.83      6.83 o 
   0  14   9      304.14      311.79      6.52 o 
   1  14   9      179.67      172.42      4.92 o 
   2  14   9      379.48      393.72      6.75 o 
   3  14   9      512.36      512.21      8.50 o 
   4  14   9      556.04      589.27     11.04 o 
   5  14   9      100.63       96.99      5.64 o 
   6  14   9        2.76        6.24      4.90 o 
   7  14   9      184.07      183.16      9.58 o 
   8  14   9       95.62      101.37      8.10 o 
   9  14   9       64.57       68.71     10.57 o 
 -11  15   9       29.84       25.33      9.20 o 
 -10  15   9      180.59      182.75     11.59 o 
  -9  15   9       88.11       81.26      6.37 o 
  -8  15   9      136.66      164.51     10.45 o 
  -7  15   9       38.97       36.44      8.90 o 
  -6  15   9      202.87      229.23     10.35 o 
  -5  15   9       91.14       89.21      6.40 o 
  -4  15   9      255.94      282.37      9.87 o 
  -3  15   9       78.23       65.71      6.51 o 
  -2  15   9        8.91        4.24      3.43 o 
  -1  15   9      122.91      124.45      4.29 o 
   0  15   9      233.95      277.29      6.26 o 
   1  15   9      374.39      381.03      7.20 o 
   2  15   9      268.30      288.65      6.23 o 
   3  15   9        0.43       -3.84      3.84 o 
   4  15   9       95.23      101.46      5.49 o 
   5  15   9      356.58      374.94     10.06 o 
   6  15   9      126.14      141.98      7.20 o 
   7  15   9       36.64       37.41      6.97 o 
   8  15   9        0.02       -7.55      7.55 o 
 -10  16   9       34.55       52.69     18.45 o 
  -9  16   9        3.06       36.53     16.80 o 
  -8  16   9       66.80       42.10     12.13 o 
  -7  16   9      140.20      134.33     15.54 o 
  -6  16   9      121.02      123.75      8.07 o 
  -5  16   9       12.78        7.20      6.08 o 
  -4  16   9        5.47       13.25      5.23 o 
  -3  16   9       22.21       18.75      5.17 o 
  -2  16   9       25.22       27.42      5.08 o 
  -1  16   9       27.10       29.80      4.31 o 
   0  16   9       32.67       40.83      3.81 o 
   1  16   9        0.20       -3.55      3.55 o 
   2  16   9       24.55       32.89      4.73 o 
   3  16   9      197.68      214.55      7.01 o 
   4  16   9       40.02       36.94      6.21 o 
   5  16   9        1.73       -0.38      5.99 o 
   6  16   9        0.06       -4.16      6.11 o 
   7  16   9       22.86       14.17      8.25 o 
  -9  17   9      115.27       96.17     19.15 o 
  -8  17   9       90.14       90.38     13.92 o 
  -7  17   9        6.83        7.89      8.13 o 
  -6  17   9        5.58        7.19      6.47 o 
  -5  17   9       58.56       72.41     15.81 o 
  -4  17   9       21.45       17.42      9.80 o 
  -3  17   9       10.44       10.29      6.03 o 
  -2  17   9        6.63        4.73      6.67 o 
  -1  17   9        0.48       -5.48      5.48 o 
   0  17   9       10.36       15.59      5.66 o 
   1  17   9       58.35       76.78      6.58 o 
   2  17   9        2.26        3.94      4.60 o 
   3  17   9       56.07       49.44      4.87 o 
   4  17   9      155.54      168.70     11.44 o 
   5  17   9       62.09       53.21      8.15 o 
   6  17   9       20.31       18.08      7.68 o 
  -7  18   9       64.78       72.92     31.18 o 
  -6  18   9       14.55        6.49     10.02 o 
  -5  18   9        2.89        9.31      7.84 o 
  -4  18   9       13.64        9.49      9.85 o 
  -3  18   9        0.80       -8.26      8.26 o 
  -2  18   9        1.40       -0.64      6.52 o 
  -1  18   9       39.02       35.80      6.55 o 
   0  18   9        0.45        3.06      7.46 o 
   1  18   9        3.95        2.88      7.27 o 
   2  18   9      118.62      127.92     10.27 o 
   3  18   9      114.75      119.26      6.22 o 
   4  18   9       15.42        4.34      6.54 o 
  -5  19   9       81.82      106.25     18.52 o 
  -4  19   9       31.63       28.75     10.71 o 
  -3  19   9       73.29       82.26     12.15 o 
  -2  19   9       16.87       -0.56      9.37 o 
  -1  19   9        0.35       -6.87     15.78 o 
   0  19   9      116.76      135.78     14.88 o 
   1  19   9       97.37      121.23     26.42 o 
   2  19   9       54.46       71.30     16.96 o 
 -16   0  10        0.42        6.90     10.12 o 
 -15   0  10       11.03       18.78      8.56 o 
 -14   0  10      104.76      110.74     10.36 o 
 -13   0  10        5.43        4.03      7.67 o 
 -12   0  10       58.37       53.09     10.50 o 
 -11   0  10       75.67       79.80      7.75 o 
 -10   0  10      133.37      133.09     10.85 o 
  -9   0  10       71.32       70.01      6.90 o 
  -8   0  10     2814.55     3084.00     37.96 o 
  -7   0  10     1013.57     1084.76     14.25 o 
  -6   0  10      154.31      153.65      4.28 o 
  -5   0  10       51.54       60.79      2.95 o 
  -4   0  10      357.04      344.50      5.67 o 
  -3   0  10      819.81      719.89      8.17 o 
  -2   0  10     8382.99     8259.36     73.34 o 
  -1   0  10       52.60       23.03      2.58 o 
   0   0  10     1768.88     1807.10     18.29 o 
   1   0  10     2456.92     2572.47     26.46 o 
   2   0  10     6444.54     6607.00     64.79 o 
   3   0  10     1297.11     1383.06     17.32 o 
   4   0  10      523.32      530.30     10.27 o 
   5   0  10      139.82      135.68      8.03 o 
   6   0  10      768.30      770.36     17.25 o 
   7   0  10     1167.54     1159.34     23.62 o 
   8   0  10      831.54      901.19     24.23 o 
   9   0  10        1.88       -5.70      6.31 o 
  10   0  10        8.65       -3.04      6.92 o 
  11   0  10       73.39       73.55      8.76 o 
  12   0  10      266.98      326.04     19.66 o 
  13   0  10       45.63       64.55     14.25 o 
 -16   1  10      180.52      196.82     11.99 o 
 -15   1  10      102.76      113.26     10.14 o 
 -14   1  10        0.32        1.29      6.10 o 
 -13   1  10        2.61        0.32     11.35 o 
 -12   1  10      143.50      132.75      7.74 o 
 -11   1  10       99.01       94.82      6.95 o 
 -10   1  10      141.12      143.04      5.54 o 
  -9   1  10       69.29       70.28      4.10 o 
  -8   1  10       31.12       37.94      2.85 o 
  -7   1  10      838.65      862.80      8.78 o 
  -6   1  10     1977.51     1926.08     16.26 o 
  -5   1  10        7.26        8.97      1.69 o 
  -4   1  10      536.15      522.46      4.95 o 
  -3   1  10       97.54       94.90      2.11 o 
  -2   1  10     3939.73     3765.44     26.03 o 
  -1   1  10     5719.00     5967.59     38.60 o 
   0   1  10     5810.37     5967.03     38.62 o 
   1   1  10       34.82       30.21      1.83 o 
   2   1  10       29.66       37.27      1.98 o 
   3   1  10      950.18     1041.29     10.69 o 
   4   1  10      914.96     1035.89      9.53 o 
   5   1  10       18.06        4.13      2.77 o 
   6   1  10      420.75      457.65      9.19 o 
   7   1  10       68.82       65.24      4.97 o 
   8   1  10      302.99      329.90      8.49 o 
   9   1  10      103.11      102.31      6.20 o 
  10   1  10      106.82      101.82      6.93 o 
  11   1  10       11.07       16.20      6.39 o 
  12   1  10        9.91       16.32      6.86 o 
  13   1  10      171.24      206.75     10.91 o 
 -16   2  10        4.93       -1.22     14.38 o 
 -15   2  10       27.79       32.96     12.20 o 
 -14   2  10        1.10      -10.71     10.71 o 
 -13   2  10       26.98       16.36      8.39 o 
 -12   2  10      161.31      141.94      8.88 o 
 -11   2  10        3.78        1.56      4.79 o 
 -10   2  10        1.03        2.13      4.18 o 
  -9   2  10      179.76      167.35      5.96 o 
  -8   2  10     1343.20     1380.59     16.67 o 
  -7   2  10      387.10      382.93      6.93 o 
  -6   2  10       83.82       94.96      2.78 o 
  -5   2  10      198.34      203.14      3.43 o 
  -4   2  10      208.95      177.68      3.13 o 
  -3   2  10      427.94      418.19      4.69 o 
  -2   2  10     3040.91     2907.68     21.44 o 
  -1   2  10        8.21        1.06      1.53 o 
   0   2  10       15.31       19.49      1.66 o 
   1   2  10      442.46      440.70      4.63 o 
   2   2  10     3734.73     3693.28     27.74 o 
   3   2  10      467.55      505.01      5.40 o 
   4   2  10       62.59       65.92      2.65 o 
   5   2  10       42.72       33.70      2.72 o 
   6   2  10       43.88       50.14      4.06 o 
   7   2  10      569.80      557.31     11.15 o 
   8   2  10      272.22      292.90      8.38 o 
   9   2  10        2.93        4.97      5.08 o 
  10   2  10        3.91        6.56      5.85 o 
  11   2  10       81.05       81.17      7.03 o 
  12   2  10       76.33       84.65      9.22 o 
  13   2  10       22.52       25.45      7.99 o 
 -16   3  10       89.88      118.21     15.25 o 
 -15   3  10       34.13       53.29     11.96 o 
 -14   3  10       13.00        9.85      7.45 o 
 -13   3  10       15.01        8.38      7.03 o 
 -12   3  10       83.40       77.94      8.03 o 
 -11   3  10      507.16      529.69     16.06 o 
 -10   3  10      481.31      483.20     12.93 o 
  -9   3  10      219.22      205.34      7.54 o 
  -8   3  10        9.39        3.75      2.57 o 
  -7   3  10      492.09      514.52      8.38 o 
  -6   3  10      464.77      493.12      6.09 o 
  -5   3  10      694.50      649.56      6.79 o 
  -4   3  10       97.78      100.17      2.42 o 
  -3   3  10       75.01       73.78      2.16 o 
  -2   3  10      726.49      713.38      6.99 o 
  -1   3  10     1718.45     1568.05     12.91 o 
   0   3  10      131.04      116.48      2.62 o 
   1   3  10      112.03      124.20      2.54 o 
   2   3  10      231.24      260.40      3.82 o 
   3   3  10     1611.79     1520.95     13.39 o 
   4   3  10       67.34       73.54      2.81 o 
   5   3  10       11.07        5.95      3.25 o 
   6   3  10       21.05       27.00      3.88 o 
   7   3  10       30.83       29.91      4.23 o 
   8   3  10       56.86       50.93      4.93 o 
   9   3  10       91.09       79.51      7.71 o 
  10   3  10       65.02       71.57      8.67 o 
  11   3  10       36.00       35.29      7.09 o 
  12   3  10        0.35        0.99      7.09 o 
  13   3  10        0.96       -3.92     10.03 o 
 -16   4  10        2.77        7.18     11.67 o 
 -15   4  10        7.92       15.39      8.15 o 
 -14   4  10        2.31        0.33      7.35 o 
 -13   4  10       83.21      105.77      8.59 o 
 -12   4  10      100.18       81.85      7.61 o 
 -11   4  10       11.31       10.62      7.15 o 
 -10   4  10       84.22       88.83      6.29 o 
  -9   4  10     2497.87     2507.87     38.21 o 
  -8   4  10     1510.03     1475.55     20.12 o 
  -7   4  10      339.98      354.12      8.70 o 
  -6   4  10       11.26        9.34      2.58 o 
  -5   4  10      867.07      855.12      9.56 o 
  -4   4  10     1284.91     1273.57     13.02 o 
  -3   4  10     1598.49     1602.72     15.88 o 
  -2   4  10      289.16      286.22      4.79 o 
  -1   4  10      261.97      265.20      5.72 o 
   0   4  10      112.85      101.81      2.34 o 
   1   4  10      257.33      232.75      4.11 o 
   2   4  10      357.20      313.16      4.88 o 
   3   4  10     1339.51     1307.13     12.10 o 
   4   4  10      140.08      129.43      3.28 o 
   5   4  10        4.07        8.07      2.80 o 
   6   4  10       76.68       90.11      6.37 o 
   7   4  10      624.32      626.90     16.40 o 
   8   4  10       15.80       13.64      4.60 o 
   9   4  10       35.67       32.80      5.22 o 
  10   4  10      106.40       94.98      6.24 o 
  11   4  10       50.02       36.97      6.88 o 
  12   4  10        1.12       -7.41      7.41 o 
 -16   5  10       98.59      101.19     11.23 o 
 -15   5  10       21.24       23.99      9.23 o 
 -14   5  10        7.73        3.27      8.16 o 
 -13   5  10        9.85       10.65      6.98 o 
 -12   5  10       49.69       40.97      7.01 o 
 -11   5  10      393.36      438.81     15.53 o 
 -10   5  10      686.38      674.58     14.29 o 
  -9   5  10      479.79      490.69     14.22 o 
  -8   5  10        9.21        8.60      3.67 o 
  -7   5  10      642.99      687.76      9.39 o 
  -6   5  10       20.16       31.69      2.91 o 
  -5   5  10     1124.29     1137.85     14.91 o 
  -4   5  10      504.15      489.25      7.53 o 
  -3   5  10       47.86       42.43      3.31 o 
  -2   5  10      373.80      389.76      5.97 o 
  -1   5  10     3478.44     3306.54     31.99 o 
   0   5  10     1166.42     1224.04     12.72 o 
   1   5  10      931.72      843.74      9.16 o 
   2   5  10        5.98        5.75      2.27 o 
   3   5  10      473.47      440.92     10.68 o 
   4   5  10      594.75      570.16      7.57 o 
   5   5  10      988.30      964.50     11.74 o 
   6   5  10      147.42      144.71      5.46 o 
   7   5  10       15.65       32.51      4.31 o 
   8   5  10      104.64       87.62      6.80 o 
   9   5  10      138.30      126.24      6.57 o 
  10   5  10      119.64      110.25      6.71 o 
  11   5  10       52.23       55.20      6.26 o 
  12   5  10        1.21       -1.92      5.80 o 
 -15   6  10       15.72       19.95      9.13 o 
 -14   6  10        0.70       -5.55     12.32 o 
 -13   6  10       37.19       43.33      8.42 o 
 -12   6  10       68.57       82.41      8.78 o 
 -11   6  10        9.66        6.07      6.50 o 
 -10   6  10       73.05       59.73      5.77 o 
  -9   6  10     1396.92     1445.96     23.95 o 
  -8   6  10     2085.44     2062.42     26.62 o 
  -7   6  10      462.00      483.25      8.03 o 
  -6   6  10        9.90        5.13      2.77 o 
  -5   6  10      118.42      110.49      3.58 o 
  -4   6  10      338.25      350.52      6.09 o 
  -3   6  10     1524.03     1445.43     16.79 o 
  -2   6  10      984.08     1045.62     12.78 o 
  -1   6  10      129.85      144.77      4.07 o 
   0   6  10       11.05       12.40      2.19 o 
   1   6  10      702.85      650.18      8.80 o 
   2   6  10      885.77      881.94     11.00 o 
   3   6  10      351.87      357.80      7.01 o 
   4   6  10       93.70       89.17      4.12 o 
   5   6  10      239.23      247.52      6.44 o 
   6   6  10     1725.29     1644.28     26.51 o 
   7   6  10      894.29      965.57     21.03 o 
   8   6  10      205.04      210.12      9.83 o 
   9   6  10       14.65       18.36      4.58 o 
  10   6  10       32.52       28.36      5.03 o 
  11   6  10        8.38        0.52      9.37 o 
  12   6  10        0.85       -4.22     10.48 o 
 -15   7  10       25.19       26.22      7.32 o 
 -14   7  10       13.14        0.53      8.24 o 
 -13   7  10        0.45       -7.21      7.21 o 
 -12   7  10      235.87      235.61     11.60 o 
 -11   7  10      288.01      273.05     10.17 o 
 -10   7  10      347.02      353.56     10.99 o 
  -9   7  10      311.31      297.10      9.81 o 
  -8   7  10       46.21       42.39      5.22 o 
  -7   7  10      478.63      484.01     10.49 o 
  -6   7  10      922.35     1025.74     13.04 o 
  -5   7  10      379.49      380.78      6.51 o 
  -4   7  10      156.89      151.02      4.44 o 
  -3   7  10        5.81       -1.56      2.59 o 
  -2   7  10      720.75      846.20     11.73 o 
  -1   7  10     1158.06     1131.11     14.69 o 
   0   7  10     2352.89     2334.31     25.78 o 
   1   7  10      196.14      214.40      4.94 o 
   2   7  10        4.49        6.38      2.55 o 
   3   7  10       14.91       18.35      2.99 o 
   4   7  10      496.98      508.41      9.76 o 
   5   7  10      511.66      511.66      9.92 o 
   6   7  10      232.98      254.02      7.33 o 
   7   7  10       56.36       53.47      6.41 o 
   8   7  10      100.28       89.19      7.29 o 
   9   7  10      122.13      112.34      8.14 o 
  10   7  10      110.81      112.68     12.01 o 
  11   7  10        0.85       -9.79      9.79 o 
  12   7  10        5.66       10.08     10.38 o 
 -15   8  10        7.08       -0.88      5.98 o 
 -14   8  10       37.22       43.15      6.18 o 
 -13   8  10       68.67       69.01      6.30 o 
 -12   8  10       39.76       37.75      5.51 o 
 -11   8  10       17.10       27.44      5.44 o 
 -10   8  10       56.66       56.86      5.57 o 
  -9   8  10        7.48        7.09      4.29 o 
  -8   8  10      517.76      553.68     16.44 o 
  -7   8  10       68.36       64.03      4.74 o 
  -6   8  10       45.59       48.23      4.38 o 
  -5   8  10        4.56        2.02      3.68 o 
  -4   8  10      733.58      737.51     10.59 o 
  -3   8  10       90.88       64.12      3.86 o 
  -2   8  10       37.69       48.17      3.28 o 
  -1   8  10       57.33       60.93      3.79 o 
   0   8  10      315.43      302.09      6.87 o 
   1   8  10       96.54      102.07      4.03 o 
   2   8  10       63.37       90.67      3.54 o 
   3   8  10      138.99      125.31      4.53 o 
   4   8  10        5.58        1.31      3.52 o 
   5   8  10      332.09      336.63      7.63 o 
   6   8  10      720.04      714.13     13.74 o 
   7   8  10      131.72      121.16     10.78 o 
   8   8  10      161.07      170.71     13.21 o 
   9   8  10        5.97        6.52      9.14 o 
  10   8  10        3.17       -9.34      9.34 o 
  11   8  10        2.17        2.33     10.12 o 
 -14   9  10        1.57      -10.94     10.94 o 
 -13   9  10        1.68        1.05     10.87 o 
 -12   9  10      148.09      133.37     10.14 o 
 -11   9  10       49.16       41.40      9.26 o 
 -10   9  10       83.60       79.18      8.96 o 
  -9   9  10       46.13       33.28      9.38 o 
  -8   9  10        4.50       -5.24      5.72 o 
  -7   9  10        0.34       -3.87      3.87 o 
  -6   9  10      244.90      258.30      7.22 o 
  -5   9  10       10.44       13.52      4.60 o 
  -4   9  10      143.35      141.54      5.40 o 
  -3   9  10        0.04        1.94      2.79 o 
  -2   9  10       39.62       48.94      3.43 o 
  -1   9  10       25.72       23.81      3.22 o 
   0   9  10      388.40      393.34      9.11 o 
   1   9  10      118.13      116.66      4.37 o 
   2   9  10        5.95        3.07      3.08 o 
   3   9  10       84.88       81.96      3.94 o 
   4   9  10        4.25        4.40      4.04 o 
   5   9  10        1.52        1.90      4.28 o 
   6   9  10       30.36       32.77      6.66 o 
   7   9  10       17.17       21.44      8.34 o 
   8   9  10        1.17       -5.29      8.44 o 
   9   9  10       28.52       38.46     13.60 o 
  10   9  10       25.42       22.73     10.25 o 
  11   9  10        0.06       -4.65      9.84 o 
 -14  10  10        0.48      -14.65     18.64 o 
 -13  10  10        0.81       -9.61     13.30 o 
 -12  10  10       26.12       23.88      8.19 o 
 -11  10  10        2.60       12.28      8.47 o 
 -10  10  10       14.48       16.57      6.76 o 
  -9  10  10       33.66       31.23      8.88 o 
  -8  10  10       27.93       16.95      6.02 o 
  -7  10  10       19.85       10.67      4.05 o 
  -6  10  10        1.10        0.96      3.74 o 
  -5  10  10       26.20       22.07      3.87 o 
  -4  10  10      103.88      102.09      4.72 o 
  -3  10  10       93.30       80.86      4.78 o 
  -2  10  10      190.05      192.57      5.02 o 
  -1  10  10       53.34       56.33      3.51 o 
   0  10  10        1.01        1.67      3.06 o 
   1  10  10        2.26        1.32      3.27 o 
   2  10  10        1.49       -3.21      3.21 o 
   3  10  10       74.02       60.88      4.20 o 
   4  10  10        3.62        4.68      4.16 o 
   5  10  10       63.85       69.16      5.12 o 
   6  10  10      100.52      104.48      5.84 o 
   7  10  10       41.37       55.42     12.14 o 
   8  10  10       12.20       14.27      8.78 o 
   9  10  10        0.12       -8.83      8.83 o 
  10  10  10        1.12       -3.30     13.32 o 
  11  10  10        0.21        0.27     10.74 o 
 -13  11  10        1.97       -8.89     11.84 o 
 -12  11  10        2.42        6.35      8.01 o 
 -11  11  10       48.63       41.07      8.06 o 
 -10  11  10      129.06      130.30     21.64 o 
  -9  11  10        5.97        4.33     10.44 o 
  -8  11  10       15.25       15.95      6.08 o 
  -7  11  10       76.35       66.10      4.73 o 
  -6  11  10       15.75       14.43      3.89 o 
  -5  11  10      205.12      210.76      6.28 o 
  -4  11  10      183.12      176.92      6.82 o 
  -3  11  10        1.22       -4.36      4.36 o 
  -2  11  10      347.77      359.15     11.14 o 
  -1  11  10     1323.38     1316.26     17.94 o 
   0  11  10      229.16      208.44      5.13 o 
   1  11  10      147.77      153.33      4.80 o 
   2  11  10       65.54       58.91      4.11 o 
   3  11  10       23.79       24.15      3.82 o 
   4  11  10        5.08       -1.31      4.13 o 
   5  11  10      118.54      134.91      5.95 o 
   6  11  10       13.87       19.06      4.94 o 
   7  11  10        0.01       -1.83      7.20 o 
   8  11  10        1.61       -8.05      8.69 o 
   9  11  10       15.96       31.05     10.02 o 
  10  11  10       12.08       13.74     10.08 o 
 -13  12  10        3.23        5.57     11.01 o 
 -12  12  10        3.03        7.15      8.03 o 
 -11  12  10        0.03       -4.33      7.12 o 
 -10  12  10       36.90       33.10     25.14 o 
  -9  12  10      233.95      233.34     26.98 o 
  -8  12  10        8.06        5.59      5.74 o 
  -7  12  10        7.68       12.45      4.85 o 
  -6  12  10       76.19       70.01      4.59 o 
  -5  12  10       20.90       19.37      4.87 o 
  -4  12  10      103.13       87.48      5.60 o 
  -3  12  10      670.10      650.33     13.18 o 
  -2  12  10      262.35      230.84     10.89 o 
  -1  12  10      158.95      140.72      5.35 o 
   0  12  10        1.80        3.35      3.25 o 
   1  12  10       60.47       75.27      6.29 o 
   2  12  10        0.72       -1.53      3.54 o 
   3  12  10      300.58      331.93      7.46 o 
   4  12  10        8.54        1.03      4.31 o 
   5  12  10        5.44        7.46      4.71 o 
   6  12  10       45.51       39.07      5.34 o 
   7  12  10      138.93      156.81     10.09 o 
   8  12  10        8.72       19.32      9.32 o 
   9  12  10       22.21       26.56     10.29 o 
 -12  13  10       11.49       16.88      8.42 o 
 -11  13  10        0.60        4.00      7.29 o 
 -10  13  10        1.57       -2.62      9.04 o 
  -9  13  10        0.60       -2.69      8.43 o 
  -8  13  10      135.02      147.03     13.30 o 
  -7  13  10      314.49      270.57      8.28 o 
  -6  13  10      226.46      213.56     13.76 o 
  -5  13  10       62.67       74.50      5.67 o 
  -4  13  10       21.03       22.41      5.14 o 
  -3  13  10        7.68        1.05      4.61 o 
  -2  13  10        4.57        2.28      4.26 o 
  -1  13  10      544.13      535.69     10.92 o 
   0  13  10      253.94      245.30      6.40 o 
   1  13  10      293.59      300.88      7.04 o 
   2  13  10       41.87       42.91      4.42 o 
   3  13  10        7.65        0.27      4.22 o 
   4  13  10        0.18        1.31      4.52 o 
   5  13  10      102.38      109.05      6.05 o 
   6  13  10       14.56       10.33      5.12 o 
   7  13  10       49.01       47.91      8.80 o 
   8  13  10        0.01       -6.05      8.88 o 
   9  13  10       13.77        9.15     10.09 o 
 -11  14  10        2.74        2.42      9.84 o 
 -10  14  10        2.26        2.55     11.14 o 
  -9  14  10        0.74       14.17     11.96 o 
  -8  14  10       14.07        9.62      5.63 o 
  -7  14  10       11.96        7.76      4.97 o 
  -6  14  10        9.74       -2.58      5.89 o 
  -5  14  10       33.09       17.74      4.99 o 
  -4  14  10        3.06       -4.49      4.57 o 
  -3  14  10       13.87        8.49      4.47 o 
  -2  14  10        0.88       -0.84      4.20 o 
  -1  14  10        0.16       -3.70      4.24 o 
   0  14  10        7.21       12.94      4.55 o 
   1  14  10       11.28       11.17      3.71 o 
   2  14  10        8.27        1.53      3.87 o 
   3  14  10        7.34        0.76      6.05 o 
   4  14  10        4.10       -0.20      4.68 o 
   5  14  10       18.98       19.34      5.23 o 
   6  14  10        3.83       -4.15      5.19 o 
   7  14  10        0.27       -3.03      7.93 o 
   8  14  10        0.06        4.79      9.31 o 
 -10  15  10        0.31        3.37      8.79 o 
  -9  15  10        1.68        6.22     20.62 o 
  -8  15  10       17.70       15.10      5.59 o 
  -7  15  10       75.99       65.62     20.55 o 
  -6  15  10       10.41        1.45      4.73 o 
  -5  15  10       34.33       36.76      4.79 o 
  -4  15  10       10.68       -1.48      4.24 o 
  -3  15  10       10.88       13.96      4.39 o 
  -2  15  10        0.91        6.28      4.32 o 
  -1  15  10       13.25       20.77      4.59 o 
   0  15  10        1.60        1.38      4.43 o 
   1  15  10       40.05       39.36      4.03 o 
   2  15  10        5.62        5.99      4.18 o 
   3  15  10      172.72      165.36      7.05 o 
   4  15  10       70.36       64.24      6.18 o 
   5  15  10       10.50        9.95      6.55 o 
   6  15  10        2.34        1.80      6.52 o 
   7  15  10        0.33       -2.95      8.33 o 
  -9  16  10        2.43       -5.22     16.42 o 
  -8  16  10        0.02        9.04     15.14 o 
  -7  16  10        0.01      -11.00     11.00 o 
  -6  16  10        0.52        2.73      9.67 o 
  -5  16  10       39.72       35.86      6.23 o 
  -4  16  10        7.23       -5.07      5.56 o 
  -3  16  10       81.09       88.65      6.63 o 
  -2  16  10        6.44        9.01      5.32 o 
  -1  16  10        3.94        1.80      4.26 o 
   0  16  10       26.35       27.54      4.70 o 
   1  16  10       18.82       16.94      4.81 o 
   2  16  10       54.94       41.12      4.95 o 
   3  16  10       27.42       30.47      6.23 o 
   4  16  10       61.83       52.85      6.90 o 
   5  16  10        2.23       -3.22      6.40 o 
   6  16  10        2.72        4.81      6.83 o 
  -8  17  10       11.88       10.68     13.02 o 
  -7  17  10        4.66       14.52     12.03 o 
  -6  17  10        0.09       -6.69      8.06 o 
  -5  17  10       13.84       12.67     16.86 o 
  -4  17  10        1.35        4.78      7.61 o 
  -3  17  10        0.83       -6.38      8.58 o 
  -2  17  10       17.96        6.95      6.52 o 
  -1  17  10        0.22       -1.42      6.15 o 
   0  17  10       27.79       24.57      6.71 o 
   1  17  10        5.55        3.59      4.24 o 
   2  17  10       24.86       22.03      4.80 o 
   3  17  10       90.60       86.15      6.96 o 
   4  17  10        3.54        3.56      7.17 o 
  -6  18  10       12.98        6.60     11.52 o 
  -5  18  10        2.44        2.84      8.18 o 
  -4  18  10        0.77        6.84      9.72 o 
  -3  18  10        1.16        2.11      7.60 o 
  -2  18  10        0.92       -0.89      7.25 o 
  -1  18  10        4.45        4.02      8.33 o 
   0  18  10       15.93       10.73      8.44 o 
   1  18  10        0.16       -7.49      7.49 o 
   2  18  10       11.63       17.26      6.21 o 
 -16   1  11        0.07       -2.84      8.33 o 
 -15   1  11        3.90       -1.50      8.00 o 
 -14   1  11       20.15       25.38     11.83 o 
 -13   1  11       25.16       18.06      6.50 o 
 -12   1  11        6.16        3.68      6.24 o 
 -11   1  11        2.40        3.02      5.62 o 
 -10   1  11       45.77       50.14      6.17 o 
  -9   1  11      144.01      127.25      5.28 o 
  -8   1  11       47.98       45.46      3.82 o 
  -7   1  11       38.18       28.54      3.24 o 
  -6   1  11      578.92      569.34      6.68 o 
  -5   1  11      216.55      194.94      3.66 o 
  -4   1  11        8.53       11.28      1.78 o 
  -3   1  11      379.68      409.12      5.59 o 
  -2   1  11     1147.35     1266.57      9.64 o 
  -1   1  11       46.74       29.63      1.87 o 
   0   1  11      457.37      499.23      5.07 o 
   1   1  11      121.82      138.95      2.80 o 
   2   1  11       16.49       13.25      2.31 o 
   3   1  11      982.96      953.31     10.14 o 
   4   1  11      330.63      304.43      6.21 o 
   5   1  11        4.83        8.77      3.72 o 
   6   1  11      121.12      121.29      5.69 o 
   7   1  11        8.35       -0.47      4.48 o 
   8   1  11        0.47       -4.59      4.59 o 
   9   1  11       13.14       17.13      5.51 o 
  10   1  11        2.43        1.44      6.01 o 
  11   1  11        1.47       -4.23      6.44 o 
  12   1  11        1.86       -1.43      7.70 o 
 -16   2  11        1.03       13.09     13.21 o 
 -15   2  11       19.96       14.98     12.94 o 
 -14   2  11       17.55       10.05     11.65 o 
 -13   2  11       35.68       48.45     14.76 o 
 -12   2  11       14.14        1.21     10.41 o 
 -11   2  11       14.99       15.13      5.13 o 
 -10   2  11      113.35      111.24      5.77 o 
  -9   2  11        6.68       -0.63      4.29 o 
  -8   2  11       95.59       91.54      4.94 o 
  -7   2  11       68.59       53.08      3.66 o 
  -6   2  11        0.11       -0.89      2.18 o 
  -5   2  11      913.13      929.20      8.93 o 
  -4   2  11      852.47      895.64      7.91 o 
  -3   2  11       10.82        7.92      1.77 o 
  -2   2  11      168.51      160.10      2.80 o 
  -1   2  11      870.33      792.95      7.61 o 
   0   2  11      150.87      156.60      2.85 o 
   1   2  11      283.22      276.58      4.08 o 
   2   2  11      168.76      155.85      2.97 o 
   3   2  11      267.00      248.07      4.65 o 
   4   2  11      264.76      263.74      5.38 o 
   5   2  11      236.75      249.94      5.88 o 
   6   2  11        0.14       -4.43      4.43 o 
   7   2  11       46.03       47.78      5.46 o 
   8   2  11       13.04        4.52      4.80 o 
   9   2  11        4.83        1.12      5.51 o 
  10   2  11        3.69       -6.25      6.25 o 
  11   2  11        7.19       -0.82      6.92 o 
  12   2  11        4.47        8.65      7.55 o 
 -16   3  11       10.49        0.55     13.30 o 
 -15   3  11        0.46       -2.32     12.23 o 
 -14   3  11        5.98        6.74      8.77 o 
 -13   3  11        4.83       -3.41     10.99 o 
 -12   3  11       26.23       26.45      8.07 o 
 -11   3  11        0.15       -1.25      6.42 o 
 -10   3  11       23.61       23.25      6.43 o 
  -9   3  11       98.89      107.79      6.52 o 
  -8   3  11      196.45      213.09      7.77 o 
  -7   3  11      157.79      131.03      6.20 o 
  -6   3  11      302.96      330.38      6.07 o 
  -5   3  11       10.95        6.05      2.14 o 
  -4   3  11        4.40        6.87      1.77 o 
  -3   3  11      185.10      203.65      4.44 o 
  -2   3  11      225.55      208.14      3.85 o 
  -1   3  11       75.20       91.25      2.41 o 
   0   3  11       17.03        7.75      1.85 o 
   1   3  11       92.26       89.91      2.62 o 
   2   3  11      275.61      284.31      4.41 o 
   3   3  11      423.58      429.81      6.04 o 
   4   3  11      119.23      121.07      4.75 o 
   5   3  11       26.37       27.74      3.91 o 
   6   3  11       23.72       17.61      4.85 o 
   7   3  11       79.17       62.59      5.11 o 
   8   3  11        5.85        3.41      6.43 o 
   9   3  11       35.20       20.30      6.23 o 
  10   3  11        0.16        4.15      6.37 o 
  11   3  11        0.16       -1.62      6.67 o 
  12   3  11        9.40       11.20      8.28 o 
 -15   4  11        8.45       -5.95      8.77 o 
 -14   4  11        0.18       -3.40      7.60 o 
 -13   4  11        0.09       -7.00      7.00 o 
 -12   4  11        0.17       -4.48      6.66 o 
 -11   4  11        6.46        4.09      6.38 o 
 -10   4  11        4.09       -2.74      6.14 o 
  -9   4  11       20.85       14.43      5.28 o 
  -8   4  11        1.63       -4.62      4.62 o 
  -7   4  11       44.69       37.37      4.74 o 
  -6   4  11      162.72      153.27      4.85 o 
  -5   4  11       16.93       18.35      3.82 o 
  -4   4  11      242.77      220.78      5.30 o 
  -3   4  11       13.98       16.16      2.43 o 
  -2   4  11       44.29       57.93      2.81 o 
  -1   4  11        1.26        4.36      1.75 o 
   0   4  11      515.02      531.40      6.47 o 
   1   4  11      871.97      798.61      8.70 o 
   2   4  11       44.91       42.15      2.41 o 
   3   4  11        1.25        1.60      2.46 o 
   4   4  11        1.83        2.06      2.83 o 
   5   4  11        2.63        1.67      3.68 o 
   6   4  11       26.12       26.90      4.40 o 
   7   4  11       13.75        7.37      4.49 o 
   8   4  11       17.84       12.81      4.87 o 
   9   4  11       21.35       13.45      5.24 o 
  10   4  11        0.18       -5.23      5.23 o 
  11   4  11        1.22       -2.11      6.11 o 
  12   4  11        0.94       -7.87      7.87 o 
 -15   5  11        0.01       -3.50      9.15 o 
 -14   5  11        2.32       -1.99      8.45 o 
 -13   5  11       45.17       34.10      8.82 o 
 -12   5  11      129.50      127.74      8.91 o 
 -11   5  11      126.01      101.29      8.09 o 
 -10   5  11        4.52        1.38      5.24 o 
  -9   5  11        1.25       -5.08      5.08 o 
  -8   5  11       21.42       23.75      5.13 o 
  -7   5  11      691.56      678.34     12.12 o 
  -6   5  11      572.14      530.82      9.85 o 
  -5   5  11        0.11        0.29      2.83 o 
  -4   5  11       48.43       53.83      3.36 o 
  -3   5  11      322.78      303.14      6.04 o 
  -2   5  11       55.78       52.23      3.40 o 
  -1   5  11       55.04       67.03      3.26 o 
   0   5  11      120.76      115.02      3.60 o 
   1   5  11       61.95       67.31      3.04 o 
   2   5  11       21.02        7.92      1.95 o 
   3   5  11       79.05       79.74      5.19 o 
   4   5  11        3.56        1.48      2.52 o 
   5   5  11        0.62       -0.21      3.15 o 
   6   5  11       66.15       77.00      4.87 o 
   7   5  11       62.11       57.42      4.63 o 
   8   5  11      161.95      184.52      6.54 o 
   9   5  11        0.22       -3.72      4.54 o 
  10   5  11        0.07        5.12      5.28 o 
  11   5  11       22.01       21.08      5.73 o 
  12   5  11        1.37       -1.70      6.13 o 
 -15   6  11       17.52       27.82     10.09 o 
 -14   6  11        5.43       -7.35      8.44 o 
 -13   6  11       84.64       94.61      9.76 o 
 -12   6  11       27.72       25.30      7.76 o 
 -11   6  11      182.93      191.91     10.34 o 
 -10   6  11       45.49       51.92      7.57 o 
  -9   6  11        1.78       -1.05      4.78 o 
  -8   6  11        5.22       -4.00      4.59 o 
  -7   6  11        9.76        1.69      4.19 o 
  -6   6  11      865.71      818.65     12.94 o 
  -5   6  11      503.64      500.47      8.17 o 
  -4   6  11      264.67      233.96      5.44 o 
  -3   6  11      307.67      305.60      6.08 o 
  -2   6  11       16.72       31.77      3.06 o 
  -1   6  11        7.60        7.26      2.94 o 
   0   6  11      254.31      236.67      5.08 o 
   1   6  11       18.50       15.61      2.93 o 
   2   6  11       70.82       63.41      4.01 o 
   3   6  11       28.26       31.07      3.56 o 
   4   6  11      193.61      199.32      9.92 o 
   5   6  11       91.82       78.05      6.69 o 
   6   6  11      392.34      379.28     10.61 o 
   7   6  11       10.88       18.34      5.78 o 
   8   6  11       13.09       22.97      6.70 o 
   9   6  11       20.37       14.26      9.52 o 
  10   6  11       46.34       41.49     10.53 o 
  11   6  11        1.25       -4.58      9.88 o 
 -15   7  11        2.30       -0.85      7.05 o 
 -14   7  11        3.32       -5.93      7.96 o 
 -13   7  11       95.79      109.72      9.72 o 
 -12   7  11      445.47      440.39     15.61 o 
 -11   7  11      296.86      320.80     22.46 o 
 -10   7  11        5.52       -0.47      5.48 o 
  -9   7  11       15.84        6.18      5.18 o 
  -8   7  11      177.62      169.22     14.72 o 
  -7   7  11      602.65      621.08     11.79 o 
  -6   7  11      604.71      588.98     11.01 o 
  -5   7  11      228.60      240.07      5.86 o 
  -4   7  11      619.86      642.06      9.75 o 
  -3   7  11     1206.11     1129.94     16.03 o 
  -2   7  11     2823.57     2705.93     33.76 o 
  -1   7  11      664.88      667.46     11.05 o 
   0   7  11        3.39       -2.75      3.28 o 
   1   7  11       56.70       53.76      3.59 o 
   2   7  11     1594.21     1593.11     21.60 o 
   3   7  11      477.47      472.03     10.93 o 
   4   7  11      435.76      453.19      9.47 o 
   5   7  11        5.98       12.77      6.21 o 
   6   7  11      305.27      304.48      9.89 o 
   7   7  11       64.55       60.94      6.76 o 
   8   7  11      102.68      117.27      8.03 o 
   9   7  11       11.96        8.16      8.91 o 
  10   7  11        0.97        2.66      7.15 o 
  11   7  11        0.11        3.97      7.40 o 
 -14   8  11        4.51       -4.01      5.77 o 
 -13   8  11       14.84       17.34      5.83 o 
 -12   8  11       14.79        4.16      6.56 o 
 -11   8  11      133.94      117.57      7.46 o 
 -10   8  11      128.94      112.27      6.61 o 
  -9   8  11       42.31       49.28      5.29 o 
  -8   8  11       21.54       16.40      4.92 o 
  -7   8  11        0.02       -3.16      3.16 o 
  -6   8  11      235.55      218.07      7.63 o 
  -5   8  11      738.69      677.24     11.18 o 
  -4   8  11     1582.50     1572.76     21.08 o 
  -3   8  11      771.03      716.29     11.54 o 
  -2   8  11        0.01       -1.72      3.50 o 
  -1   8  11      737.39      747.80     12.23 o 
   0   8  11     1533.61     1599.98     21.44 o 
   1   8  11      779.17      809.34     11.18 o 
   2   8  11      797.75      778.24     12.69 o 
   3   8  11        0.04       -2.50      3.91 o 
   4   8  11      369.38      351.95      8.38 o 
   5   8  11      576.08      575.20     18.39 o 
   6   8  11      681.28      680.21     23.00 o 
   7   8  11       54.03       51.60      9.50 o 
   8   8  11       18.51       23.82      9.27 o 
   9   8  11       11.45       18.36      9.89 o 
  10   8  11       80.01       70.51     11.63 o 
  11   8  11       19.48       16.81     11.12 o 
 -14   9  11        1.67       -9.95     11.89 o 
 -13   9  11       44.51       36.38     12.56 o 
 -12   9  11      105.06      110.25     13.66 o 
 -11   9  11       42.63       27.94      8.19 o 
 -10   9  11       35.15       40.73      8.25 o 
  -9   9  11      151.38      145.00     12.41 o 
  -8   9  11       69.22       72.45     10.40 o 
  -7   9  11       64.56       58.46      6.85 o 
  -6   9  11      285.66      296.54      8.56 o 
  -5   9  11       46.33       55.30      4.06 o 
  -4   9  11       15.59       10.95      3.52 o 
  -3   9  11      971.28      959.29     14.21 o 
  -2   9  11     2806.52     2766.66     34.50 o 
  -1   9  11      520.86      503.12      9.39 o 
   0   9  11       51.83       50.66      4.07 o 
   1   9  11      190.18      216.74      6.12 o 
   2   9  11      447.16      477.08      9.43 o 
   3   9  11      834.95      877.67     15.22 o 
   4   9  11      422.18      436.94     11.42 o 
   5   9  11        2.19        7.04      7.89 o 
   6   9  11       22.19       31.22      8.61 o 
   7   9  11      163.81      168.59     12.16 o 
   8   9  11       26.35       18.08      9.07 o 
   9   9  11       22.38       19.21     10.31 o 
  10   9  11        4.72       -2.40      9.69 o 
 -13  10  11       18.89       27.99     11.60 o 
 -12  10  11        5.25        8.17     10.67 o 
 -11  10  11       34.99       38.89      8.24 o 
 -10  10  11      180.68      180.63     11.61 o 
  -9  10  11      140.02      137.43     12.20 o 
  -8  10  11       56.25       62.32      8.41 o 
  -7  10  11       12.37       24.08      5.69 o 
  -6  10  11       13.02       12.12      5.87 o 
  -5  10  11      122.46      118.21      6.21 o 
  -4  10  11       84.39       85.37      4.30 o 
  -3  10  11        7.24        4.67      3.37 o 
  -2  10  11        0.45        5.63      3.46 o 
  -1  10  11     1411.17     1441.54     21.29 o 
   0  10  11      244.05      267.70      7.96 o 
   1  10  11      125.91      131.26      5.56 o 
   2  10  11      110.13      108.47      8.74 o 
   3  10  11       41.19       29.17      4.86 o 
   4  10  11        1.49        0.28      4.62 o 
   5  10  11      230.30      200.29      9.67 o 
   6  10  11       66.04       36.18      7.69 o 
   7  10  11       10.62       -6.96      8.30 o 
   8  10  11        5.61       -0.14      8.74 o 
   9  10  11       18.49        6.57      9.83 o 
  10  10  11       27.95       19.19     10.40 o 
 -13  11  11       35.94       30.59     15.53 o 
 -12  11  11       91.11      113.94     17.92 o 
 -11  11  11       20.09        7.41      8.05 o 
 -10  11  11       11.93       16.29     12.98 o 
  -9  11  11       84.82       81.06     11.28 o 
  -8  11  11       39.46       38.18     12.87 o 
  -7  11  11        2.29       -4.92      6.26 o 
  -6  11  11       35.78       32.13      5.56 o 
  -5  11  11        4.15       -3.81      4.00 o 
  -4  11  11        9.53        3.08      3.99 o 
  -3  11  11      117.61      107.43      4.53 o 
  -2  11  11       69.42       76.00      4.84 o 
  -1  11  11      119.37      135.22      6.68 o 
   0  11  11        6.10        2.76      4.26 o 
   1  11  11       37.33       29.49      5.07 o 
   2  11  11        6.68        2.79      5.44 o 
   3  11  11      132.11      138.08      6.28 o 
   4  11  11       15.23       16.45      7.61 o 
   5  11  11       10.17       13.01      5.53 o 
   6  11  11       15.90        3.14      7.73 o 
   7  11  11       68.35       54.95      9.85 o 
   8  11  11        1.46       -1.36      8.95 o 
   9  11  11       53.14       58.45     11.21 o 
 -12  12  11        1.68        0.95      8.38 o 
 -11  12  11       55.55       59.81      8.80 o 
 -10  12  11      117.62      106.68     12.07 o 
  -9  12  11      115.22      113.51     12.11 o 
  -8  12  11       82.43      104.38     13.28 o 
  -7  12  11       85.48       73.00      7.29 o 
  -6  12  11       55.08       41.22      5.72 o 
  -5  12  11      128.63      115.07      5.49 o 
  -4  12  11       92.27      103.34      5.88 o 
  -3  12  11       63.75       65.92      4.58 o 
  -2  12  11       13.17        5.08      3.91 o 
  -1  12  11      149.74      158.15      5.70 o 
   0  12  11      130.48      137.43      5.37 o 
   1  12  11      233.95      212.79      6.41 o 
   2  12  11       59.02       60.20      5.15 o 
   3  12  11       36.02       35.71      5.10 o 
   4  12  11        3.10        5.58      4.75 o 
   5  12  11       73.87       82.87      6.55 o 
   6  12  11       25.98       23.75      7.95 o 
   7  12  11       25.96       22.22      9.84 o 
   8  12  11        2.24       -2.82      9.41 o 
   9  12  11       11.99       10.53     10.18 o 
 -11  13  11      152.90      169.69     10.72 o 
 -10  13  11       21.73       20.61     10.21 o 
  -9  13  11       12.40       18.58     11.96 o 
  -8  13  11       15.27       33.00     12.79 o 
  -7  13  11      150.09      197.66      8.71 o 
  -6  13  11      228.92      232.08      8.98 o 
  -5  13  11       25.50       25.39      4.43 o 
  -4  13  11       68.30       75.04      5.97 o 
  -3  13  11      199.33      224.14      7.97 o 
  -2  13  11      440.67      477.87      9.52 o 
  -1  13  11      387.66      404.20      8.70 o 
   0  13  11       12.29        1.02      3.99 o 
   1  13  11       28.12       32.07      4.46 o 
   2  13  11      150.13      140.24      6.30 o 
   3  13  11       84.65       88.81      6.05 o 
   4  13  11       92.86       85.92      5.91 o 
   5  13  11       26.53       27.09      6.11 o 
   6  13  11       29.73       23.91      8.46 o 
   7  13  11       14.15       11.38      9.29 o 
   8  13  11       57.31       43.63     11.69 o 
 -11  14  11       39.03       47.00     11.23 o 
 -10  14  11      216.41      251.68     14.91 o 
  -9  14  11      251.87      285.70     36.53 o 
  -8  14  11       28.92       11.45     11.20 o 
  -7  14  11       17.08       19.97      6.72 o 
  -6  14  11      176.20      186.04      8.20 o 
  -5  14  11      416.58      435.08     11.45 o 
  -4  14  11      288.19      296.27      9.38 o 
  -3  14  11      250.76      247.94      7.94 o 
  -2  14  11        0.03        0.61      3.68 o 
  -1  14  11      135.02      131.72      5.73 o 
   0  14  11      852.20      909.06     14.25 o 
   1  14  11      415.46      434.27      9.36 o 
   2  14  11      107.78       95.82      7.23 o 
   3  14  11      103.39      111.51      6.06 o 
   4  14  11        7.42       17.64      5.27 o 
   5  14  11       70.98       66.17      6.71 o 
   6  14  11      189.53      195.17     25.18 o 
   7  14  11       48.97       44.83      9.55 o 
 -10  15  11        1.86       -9.11      9.11 o 
  -9  15  11       34.42       43.95      9.57 o 
  -8  15  11      209.80      207.60     12.45 o 
  -7  15  11       86.35       90.51      8.39 o 
  -6  15  11       28.69       25.40      6.16 o 
  -5  15  11       14.09        6.65      5.66 o 
  -4  15  11       94.28      108.34      6.14 o 
  -3  15  11       30.73       27.32      5.13 o 
  -2  15  11      234.72      233.69      7.75 o 
  -1  15  11      152.54      161.70      5.89 o 
   0  15  11        6.92       10.26      4.19 o 
   1  15  11       49.31       40.46      4.71 o 
   2  15  11      131.61      140.47     10.46 o 
   3  15  11        7.82       14.66      5.64 o 
   4  15  11       87.78       90.74      6.92 o 
   5  15  11       20.52       30.53      9.70 o 
   6  15  11       37.89       34.25     10.17 o 
  -8  16  11        1.14      -15.91     15.91 o 
  -6  16  11       38.87       28.34     14.09 o 
  -5  16  11       26.61       22.84      7.43 o 
  -4  16  11       42.58       45.41      6.63 o 
  -3  16  11        4.17       -3.05      5.73 o 
  -2  16  11       11.17        8.26      4.76 o 
  -1  16  11       59.95       58.64      4.46 o 
   0  16  11      169.41      169.25      5.96 o 
   1  16  11       27.65       17.78      5.22 o 
   2  16  11       41.16       46.11     10.03 o 
   3  16  11       26.70       15.64      7.48 o 
   4  16  11        0.85       -0.24      7.07 o 
   5  16  11       20.69       20.19      8.47 o 
  -7  17  11       32.79       17.97     13.19 o 
  -6  17  11       28.06       11.58     19.34 o 
  -5  17  11        0.11       -3.74     11.40 o 
  -4  17  11        2.44        7.94      7.15 o 
  -3  17  11       28.03       19.66      7.34 o 
  -2  17  11       41.39       41.23      7.66 o 
  -1  17  11        1.86       12.48      6.93 o 
   0  17  11        0.97       -0.94      4.29 o 
   1  17  11       15.27        9.79      7.00 o 
   2  17  11       11.60       14.81      6.53 o 
   3  17  11       16.89        6.71      7.53 o 
  -4  18  11       89.47       98.59     10.07 o 
  -3  18  11       15.10        8.91      8.47 o 
  -2  18  11        0.59       -2.08      8.97 o 
  -1  18  11       48.84       44.32      9.50 o 
   0  18  11        9.05        6.61      9.12 o 
 -15   0  12       41.96       59.94     19.98 o 
 -14   0  12       14.52       12.95      9.23 o 
 -13   0  12      101.68       85.50     11.71 o 
 -12   0  12      835.06      913.72     32.26 o 
 -11   0  12     2478.66     2617.87     94.31 o 
 -10   0  12      948.70      941.74     67.90 o 
  -9   0  12      287.62      349.49     17.76 o 
  -8   0  12       61.58       75.26      7.31 o 
  -7   0  12     1115.44     1331.50     29.07 o 
  -6   0  12     1907.73     1821.04     26.25 o 
  -5   0  12     2843.70     3013.49     31.34 o 
  -4   0  12      142.93      156.14      4.11 o 
  -3   0  12       46.57       47.30      3.00 o 
  -2   0  12     1657.88     1669.55     17.35 o 
  -1   0  12     3653.24     3691.36     38.30 o 
   0   0  12     2320.47     2336.06     24.75 o 
   1   0  12     1007.27     1071.16     14.74 o 
   2   0  12      588.23      599.34     13.05 o 
   3   0  12       55.24       56.15      5.43 o 
   4   0  12      378.34      413.34     10.98 o 
   5   0  12     1864.26     1889.34     34.31 o 
   6   0  12      123.94      119.37      9.63 o 
   7   0  12       36.13       56.61      7.46 o 
   8   0  12      148.63      140.77      9.39 o 
   9   0  12      241.41      257.47     11.63 o 
  10   0  12       41.51       32.57      9.60 o 
  11   0  12       44.96       51.01     10.76 o 
 -15   1  12       17.53       20.64      8.53 o 
 -14   1  12      114.84      107.94     10.14 o 
 -13   1  12      472.04      503.12     15.92 o 
 -12   1  12      257.20      253.85     11.61 o 
 -11   1  12        0.19        9.52      5.93 o 
 -10   1  12      328.78      345.49     12.90 o 
  -9   1  12      719.07      724.40     22.54 o 
  -8   1  12       69.84       83.34      5.41 o 
  -7   1  12      196.06      224.03      6.39 o 
  -6   1  12        4.53        8.93      3.08 o 
  -5   1  12      617.95      601.79      9.15 o 
  -4   1  12     1651.70     1680.52     13.49 o 
  -3   1  12     3697.36     3747.85     26.75 o 
  -2   1  12     1035.55     1030.99      8.60 o 
  -1   1  12      127.75      116.56      2.76 o 
   0   1  12     1273.93     1313.39     11.33 o 
   1   1  12     3852.62     3819.33     32.76 o 
   2   1  12      959.83      946.78     10.69 o 
   3   1  12      297.61      327.06      6.33 o 
   4   1  12       12.13        4.61      3.70 o 
   5   1  12      206.99      198.74      6.05 o 
   6   1  12      651.29      616.96     11.34 o 
   7   1  12      185.77      174.58      6.74 o 
   8   1  12       53.76       46.12      6.23 o 
   9   1  12        3.34        0.31      6.19 o 
  10   1  12       22.18       16.09      6.62 o 
  11   1  12        3.72       -7.59      7.59 o 
 -15   2  12        6.50       23.47     13.54 o 
 -14   2  12        7.69       -1.68     11.83 o 
 -13   2  12       27.82       23.48     12.15 o 
 -12   2  12      122.75      121.45     11.62 o 
 -11   2  12      723.03      726.22     18.40 o 
 -10   2  12      854.96      842.09     16.27 o 
  -9   2  12        8.82        0.65      4.49 o 
  -8   2  12       11.01       -0.56      4.19 o 
  -7   2  12        2.64        2.50      4.47 o 
  -6   2  12       29.00       32.99      3.37 o 
  -5   2  12      113.54      106.48      4.10 o 
  -4   2  12      305.14      307.27      4.88 o 
  -3   2  12      264.76      272.20      4.49 o 
  -2   2  12      718.31      719.03      7.11 o 
  -1   2  12     1073.47     1157.78     10.11 o 
   0   2  12     1092.70     1064.57     10.15 o 
   1   2  12        7.45        7.99      2.82 o 
   2   2  12        4.72        6.04      2.98 o 
   3   2  12       26.94       29.86      3.32 o 
   4   2  12      782.72      802.84     11.84 o 
   5   2  12      600.12      621.81     10.44 o 
   6   2  12       87.22       74.63      5.72 o 
   7   2  12        4.34       -2.28      4.81 o 
   8   2  12       63.82       61.69      6.50 o 
   9   2  12       90.96       86.31      7.62 o 
  10   2  12       42.20       31.75      8.19 o 
  11   2  12        3.72        8.73      7.59 o 
 -15   3  12        0.17      -11.79     12.39 o 
 -14   3  12       26.23       19.07      9.52 o 
 -13   3  12       25.28       20.61      9.31 o 
 -12   3  12       81.71       70.34     10.59 o 
 -11   3  12       20.34       11.25      7.61 o 
 -10   3  12      193.28      221.53      9.99 o 
  -9   3  12      410.56      403.48     13.05 o 
  -8   3  12       99.80      109.90      7.57 o 
  -7   3  12       12.53       10.11      4.55 o 
  -6   3  12      290.39      244.60      6.22 o 
  -5   3  12        5.63        4.64      2.57 o 
  -4   3  12      252.93      254.40      4.80 o 
  -3   3  12      616.25      621.09      7.20 o 
  -2   3  12      965.54      976.81     10.82 o 
  -1   3  12      276.27      273.55      4.38 o 
   0   3  12       54.42       54.17      2.73 o 
   1   3  12       20.30       24.52      2.75 o 
   2   3  12       80.62       81.79      3.52 o 
   3   3  12       55.16       41.61      3.52 o 
   4   3  12        0.41        2.69      3.46 o 
   5   3  12      691.92      668.35     11.26 o 
   6   3  12      593.35      587.87     11.31 o 
   7   3  12      105.59      109.95      6.27 o 
   8   3  12       58.18       49.98      6.56 o 
   9   3  12        1.31       -7.41      7.41 o 
  10   3  12       11.60        2.42      6.67 o 
  11   3  12       85.53       92.27      9.42 o 
 -15   4  12        1.60       -2.05     11.19 o 
 -14   4  12        1.07        9.04      7.97 o 
 -13   4  12        3.68       11.78      7.63 o 
 -12   4  12       29.34       53.60      8.98 o 
 -11   4  12       36.63       36.67      7.23 o 
 -10   4  12      340.37      334.79     13.96 o 
  -9   4  12       12.91       11.46      6.38 o 
  -8   4  12       31.07       37.34      5.44 o 
  -7   4  12        9.97        0.34      4.52 o 
  -6   4  12       36.53       24.03      4.61 o 
  -5   4  12       47.95       48.31      5.42 o 
  -4   4  12      125.03      131.98      4.59 o 
  -3   4  12      242.85      261.81      5.95 o 
  -2   4  12      889.19      957.28     14.77 o 
  -1   4  12      197.66      157.04      4.05 o 
   0   4  12      161.12      154.17      4.20 o 
   1   4  12       53.61       43.72      2.86 o 
   2   4  12       43.47       28.60      3.10 o 
   3   4  12      126.21      131.50      4.62 o 
   4   4  12      233.00      229.03      6.10 o 
   5   4  12      185.72      205.10      7.24 o 
   6   4  12      109.63      108.48      7.70 o 
   7   4  12      121.99      126.14      6.87 o 
   8   4  12        4.58        0.25      5.08 o 
   9   4  12       28.88       34.32      5.71 o 
  10   4  12       24.74       16.27      6.25 o 
  11   4  12        7.09        7.87      7.10 o 
 -15   5  12        0.58       -4.43      9.51 o 
 -14   5  12       13.42       10.38      9.21 o 
 -13   5  12        7.56        4.34      8.43 o 
 -12   5  12       39.38       52.53      8.88 o 
 -11   5  12       25.21       18.78      6.90 o 
 -10   5  12       22.80       19.81      6.57 o 
  -9   5  12       93.29      107.51      6.68 o 
  -8   5  12      404.36      440.07     11.41 o 
  -7   5  12       95.53      111.65      8.64 o 
  -6   5  12       95.54       96.47      6.24 o 
  -5   5  12       68.14       61.81      5.74 o 
  -4   5  12      606.38      622.73     10.87 o 
  -3   5  12      837.50      829.67     12.21 o 
  -2   5  12     1315.09     1281.60     15.01 o 
  -1   5  12        0.93       -2.71      2.71 o 
   0   5  12        7.80       -1.66      3.12 o 
   1   5  12      118.99      128.67      5.93 o 
   2   5  12      210.13      236.09      6.76 o 
   3   5  12        8.21        0.13      4.77 o 
   4   5  12      184.84      185.21      7.76 o 
   5   5  12       53.55       53.06      3.69 o 
   6   5  12      129.95      131.49      4.89 o 
   7   5  12      194.13      213.42      6.45 o 
   8   5  12      107.66      109.84      5.62 o 
   9   5  12        1.75        5.38      4.83 o 
  10   5  12        0.82       -5.08      5.08 o 
  11   5  12       68.51       82.22      6.22 o 
 -14   6  12        0.21       -8.88      8.88 o 
 -13   6  12        6.11        3.29      8.61 o 
 -12   6  12        2.62       -6.47      8.94 o 
 -11   6  12       70.84       85.33     11.05 o 
 -10   6  12      151.77      146.20      9.80 o 
  -9   6  12        0.98        3.46      5.56 o 
  -8   6  12        8.36       -0.36      4.91 o 
  -7   6  12      608.62      618.46     13.71 o 
  -6   6  12     1343.84     1322.37     29.11 o 
  -5   6  12      656.32      702.52     14.33 o 
  -4   6  12      307.43      266.62      7.05 o 
  -3   6  12       62.67       59.14      3.75 o 
  -2   6  12      116.33      118.62      5.68 o 
  -1   6  12      421.13      444.27      7.96 o 
   0   6  12      358.00      334.13      8.02 o 
   1   6  12       46.20       56.20      4.48 o 
   2   6  12       47.87       44.74      5.47 o 
   3   6  12       14.30       11.44      4.18 o 
   4   6  12       63.49       76.79      5.76 o 
   5   6  12      312.85      325.09      9.78 o 
   6   6  12      201.86      210.03     13.30 o 
   7   6  12        1.46       -6.45      6.45 o 
   8   6  12       27.63       16.53      7.12 o 
   9   6  12       67.63       71.81      8.51 o 
  10   6  12        8.80       -7.34      7.34 o 
 -14   7  12        3.90        1.34      8.35 o 
 -13   7  12       34.39       28.92      8.62 o 
 -12   7  12       34.98       23.21      8.02 o 
 -11   7  12        2.10        5.43      7.33 o 
 -10   7  12       50.86       38.66      6.40 o 
  -9   7  12      222.98      236.75     10.38 o 
  -8   7  12       67.96       69.82      8.89 o 
  -7   7  12      337.92      387.04     12.37 o 
  -6   7  12        0.14       -5.04      5.04 o 
  -5   7  12      597.25      581.89     12.27 o 
  -4   7  12      734.87      698.89     12.37 o 
  -3   7  12     2145.97     2153.07     28.93 o 
  -2   7  12      309.29      292.68      7.42 o 
  -1   7  12      153.30      149.20      5.43 o 
   0   7  12        3.16       -3.35      3.85 o 
   1   7  12      588.21      623.58     11.80 o 
   2   7  12       94.26       85.28      6.20 o 
   3   7  12      285.42      301.97      9.65 o 
   4   7  12       76.78       72.50      7.23 o 
   5   7  12        2.36        3.10      6.50 o 
   6   7  12       27.80       30.43      5.77 o 
   7   7  12      107.12      114.50      7.60 o 
   8   7  12       28.19       31.54      6.84 o 
   9   7  12       11.76       22.85      7.05 o 
  10   7  12        0.09       -2.38      7.11 o 
 -14   8  12        0.11       -5.73      5.73 o 
 -13   8  12        0.08        1.89      8.94 o 
 -12   8  12        5.66       -4.96      6.77 o 
 -11   8  12      223.97      228.05     10.83 o 
 -10   8  12       30.51       12.35      7.13 o 
  -9   8  12       26.13       27.37      5.26 o 
  -8   8  12        4.95        5.21      4.74 o 
  -7   8  12      293.34      300.30      9.77 o 
  -6   8  12      147.08      135.10      9.74 o 
  -5   8  12      745.95      693.54     28.55 o 
  -4   8  12        5.23       -4.12      4.48 o 
  -3   8  12       12.26       10.59      4.75 o 
  -2   8  12       30.89       39.23      4.18 o 
  -1   8  12       87.17      103.87      4.94 o 
   0   8  12       24.55       18.79      5.02 o 
   1   8  12      186.97      201.92      6.35 o 
   2   8  12       29.87       25.59      6.29 o 
   3   8  12        2.79       -1.13      5.37 o 
   4   8  12       47.80       52.05      9.07 o 
   5   8  12      355.32      406.19     20.15 o 
   6   8  12        0.58        4.76      8.69 o 
   7   8  12        2.16       -0.92      8.85 o 
   8   8  12       72.05       97.96     11.48 o 
   9   8  12       54.20       52.72     10.92 o 
  10   8  12        2.44       -2.48     10.46 o 
 -13   9  12        6.49       14.79     11.94 o 
 -12   9  12        0.29      -10.31     10.31 o 
 -11   9  12        0.64       -5.60     13.62 o 
 -10   9  12       10.72       -1.50      7.55 o 
  -9   9  12       25.96       26.93     10.29 o 
  -8   9  12       23.32       15.24      8.07 o 
  -7   9  12       39.83       37.41      8.22 o 
  -6   9  12        0.41       -4.70      6.89 o 
  -5   9  12        0.19        2.30      4.44 o 
  -4   9  12       12.60        2.84      4.41 o 
  -3   9  12      328.81      295.27      9.13 o 
  -2   9  12       12.90       17.75      3.88 o 
  -1   9  12      153.86      152.45      6.07 o 
   0   9  12        7.20       -4.78      4.78 o 
   1   9  12       12.27       15.66      4.62 o 
   2   9  12        1.85        0.40      4.57 o 
   3   9  12       76.18       77.58      8.12 o 
   4   9  12       19.77       18.11      8.80 o 
   5   9  12       35.29       38.18      9.23 o 
   6   9  12       70.77       66.12      9.85 o 
   7   9  12       16.39        8.40      9.37 o 
   8   9  12        5.30       -4.61     11.99 o 
   9   9  12        4.11        2.20      9.95 o 
 -13  10  12        5.17       14.28     11.49 o 
 -12  10  12        0.49       -0.97     10.98 o 
 -11  10  12       18.68       17.62     10.12 o 
 -10  10  12       74.56       76.80      9.00 o 
  -9  10  12       33.41       32.14     10.51 o 
  -8  10  12        3.98        0.19      7.68 o 
  -7  10  12        7.58       11.60      7.52 o 
  -6  10  12       45.65       41.32      6.05 o 
  -5  10  12       59.63       60.93      5.26 o 
  -4  10  12        1.31       -4.33      4.33 o 
  -3  10  12        1.59       -1.79      3.65 o 
  -2  10  12       13.14        8.28      3.81 o 
  -1  10  12       41.64       44.98      5.00 o 
   0  10  12       15.77       20.32      5.24 o 
   1  10  12        6.59        0.60      4.10 o 
   2  10  12       21.79       17.28      4.86 o 
   3  10  12      112.13      115.60      9.26 o 
   4  10  12      414.12      406.98     15.99 o 
   5  10  12       49.14       56.05     13.46 o 
   6  10  12        0.42       -4.24      8.62 o 
   7  10  12        1.19       -3.81      8.76 o 
   8  10  12       64.73       73.67     15.29 o 
   9  10  12       14.12       19.22     10.85 o 
 -12  11  12        7.82       -2.18     14.13 o 
 -11  11  12        9.56        9.14      8.20 o 
 -10  11  12        2.30       12.59      7.62 o 
  -9  11  12       79.37       89.41     11.77 o 
  -8  11  12      106.47      113.40     10.17 o 
  -7  11  12        4.91        3.29      7.35 o 
  -6  11  12        0.18        4.11      5.48 o 
  -5  11  12       48.40       53.32      5.59 o 
  -4  11  12      172.08      178.52     13.38 o 
  -3  11  12       68.35       73.21      4.54 o 
  -2  11  12      173.46      173.82      5.74 o 
  -1  11  12        2.76       -2.60      4.38 o 
   0  11  12       65.94       63.87      5.58 o 
   1  11  12       45.01       52.02      5.29 o 
   2  11  12      133.67      142.05      6.57 o 
   3  11  12       34.97       31.00      7.01 o 
   4  11  12       11.39       13.95      6.97 o 
   5  11  12       80.52       85.88     10.17 o 
   6  11  12        6.50       -3.50      8.61 o 
   7  11  12        2.83       -4.38      8.90 o 
   8  11  12       15.15       -0.83      9.66 o 
 -12  12  12       37.71       53.85     13.24 o 
 -11  12  12        0.11        1.80      8.08 o 
 -10  12  12       41.04       28.13     13.74 o 
  -9  12  12       35.21       36.85     10.58 o 
  -8  12  12       42.52       64.17      9.21 o 
  -7  12  12       66.21       56.22      8.75 o 
  -6  12  12      154.22      184.32      8.80 o 
  -5  12  12       85.11       80.91      5.67 o 
  -4  12  12       52.12       56.24      5.20 o 
  -3  12  12       14.71       17.28      4.03 o 
  -2  12  12      160.57      169.77      5.78 o 
  -1  12  12      180.07      183.82      6.32 o 
   0  12  12      168.87      189.91      7.41 o 
   1  12  12        7.71        1.04      5.44 o 
   2  12  12        0.47        2.90      4.93 o 
   3  12  12      278.22      294.97     13.37 o 
   4  12  12      319.89      329.25     17.15 o 
   5  12  12       32.79       25.28      9.58 o 
   6  12  12       31.40       20.33     11.23 o 
   7  12  12        0.69       -9.09      9.09 o 
   8  12  12        1.67      -11.45     11.45 o 
 -11  13  12        0.01       13.64     11.10 o 
 -10  13  12        0.67        7.01     11.58 o 
  -9  13  12        0.36       -4.29      9.43 o 
  -8  13  12       48.86       60.36     10.18 o 
  -7  13  12        1.30       -7.74      7.74 o 
  -6  13  12        3.21       -7.10      7.60 o 
  -5  13  12        0.77       -1.00      4.47 o 
  -4  13  12       85.18       92.53      5.72 o 
  -3  13  12       80.16       75.24      5.26 o 
  -2  13  12      120.48      147.06      6.30 o 
  -1  13  12        1.01       -0.71      4.36 o 
   0  13  12        9.98       -0.50      5.06 o 
   1  13  12        2.65        1.33      5.57 o 
   2  13  12       93.13      109.89      7.06 o 
   3  13  12       36.05       36.03      7.42 o 
   4  13  12        3.49       11.79      7.50 o 
   5  13  12       15.43       19.06      9.57 o 
   6  13  12       11.35        1.87      9.76 o 
   7  13  12        0.17       -5.17     10.03 o 
 -10  14  12        8.34        1.24     10.10 o 
  -9  14  12        4.06        4.07     12.09 o 
  -8  14  12       16.72       34.31     10.04 o 
  -7  14  12        1.65       -0.83      7.58 o 
  -6  14  12        2.37       -0.76      7.35 o 
  -5  14  12        6.22       12.04      5.72 o 
  -4  14  12        1.17        6.56      4.56 o 
  -3  14  12       41.65       36.46      5.09 o 
  -2  14  12        4.11        2.38      4.36 o 
  -1  14  12        0.34       -0.66      4.38 o 
   0  14  12        2.61       -1.44      5.23 o 
   1  14  12        2.88        5.40      5.80 o 
   2  14  12       25.15       20.98      7.46 o 
   3  14  12       42.67       42.98      7.57 o 
   4  14  12       17.92       17.03      7.64 o 
   5  14  12        0.07        0.17      9.49 o 
   6  14  12        3.15       -9.39      9.39 o 
  -9  15  12       65.59       77.20     11.02 o 
  -8  15  12       40.50       30.16     11.20 o 
  -7  15  12        6.75        0.13      7.49 o 
  -6  15  12        0.04        0.45      7.03 o 
  -5  15  12       15.49        9.46      7.49 o 
  -4  15  12       62.35       72.41      5.83 o 
  -3  15  12       17.25       19.36      4.81 o 
  -2  15  12       25.45       20.00      5.00 o 
  -1  15  12        7.23        3.65      4.70 o 
   0  15  12       85.52       90.20      6.49 o 
   1  15  12       18.24       18.00      6.09 o 
   2  15  12       29.63       24.11      7.20 o 
   3  15  12       10.31       12.30      8.75 o 
   4  15  12       30.89       27.91      9.24 o 
   5  15  12        0.41        6.84     11.86 o 
  -7  16  12       27.94       19.09      9.29 o 
  -6  16  12       85.91      112.27      8.98 o 
  -5  16  12       30.16       25.30      6.59 o 
  -4  16  12       11.53       27.28      6.65 o 
  -3  16  12        9.55        6.38      5.04 o 
  -2  16  12       85.58       88.94      5.79 o 
  -1  16  12       92.73       94.86      9.51 o 
   0  16  12       55.92       55.23      7.30 o 
   1  16  12       18.05       19.70      6.87 o 
   2  16  12        0.06       -8.05      8.05 o 
   3  16  12        5.19        6.08     10.04 o 
  -5  17  12        9.38       21.94     12.32 o 
  -4  17  12       40.06       33.09     10.36 o 
  -3  17  12        2.85       -2.28      5.88 o 
  -2  17  12       21.30       17.44      6.37 o 
  -1  17  12        8.19        0.12      5.86 o 
   0  17  12       18.20       24.14      6.79 o 
   1  17  12       20.12       26.83      7.53 o 
 -15   1  13        6.07       -4.61      8.40 o 
 -14   1  13        4.18       -0.98      8.25 o 
 -13   1  13        0.01       -3.63     10.66 o 
 -12   1  13        1.78        1.92      7.44 o 
 -11   1  13      107.14      111.90      9.70 o 
 -10   1  13        0.12       -5.67      5.67 o 
  -9   1  13      109.07      105.77     10.03 o 
  -8   1  13        9.07       12.15      5.65 o 
  -7   1  13        2.67        2.48      4.30 o 
  -6   1  13        8.49       15.27      4.15 o 
  -5   1  13       24.27       32.40      4.03 o 
  -4   1  13      236.94      245.70      6.43 o 
  -3   1  13       33.09       38.01      3.32 o 
  -2   1  13        2.54       -1.10      2.95 o 
  -1   1  13       12.83        3.48      3.15 o 
   0   1  13      503.78      504.62      7.25 o 
   1   1  13        2.53        1.61      2.81 o 
   2   1  13      222.69      226.06      5.60 o 
   3   1  13      149.02      152.25      5.45 o 
   4   1  13        0.16       -2.99      4.08 o 
   5   1  13       10.36       12.28      4.37 o 
   6   1  13      129.94      148.14      6.66 o 
   7   1  13        0.22       -4.86      4.86 o 
   8   1  13        6.27       11.41      5.36 o 
   9   1  13        2.51        4.51      6.38 o 
  10   1  13       27.70       31.87      7.88 o 
 -15   2  13        0.76       -9.20     12.58 o 
 -14   2  13       11.33        5.18     19.85 o 
 -13   2  13        0.22        4.25     11.34 o 
 -12   2  13       45.93       54.89     13.00 o 
 -11   2  13       29.08       31.35     13.30 o 
 -10   2  13       15.43        8.37      4.37 o 
  -9   2  13       52.26       38.14      4.13 o 
  -8   2  13      914.66      885.23     14.85 o 
  -7   2  13      108.46       94.44      4.85 o 
  -6   2  13       11.04       11.68      3.58 o 
  -5   2  13      158.63      154.89      4.60 o 
  -4   2  13       60.35       52.58      3.30 o 
  -3   2  13       10.35       15.82      2.80 o 
  -2   2  13      307.25      299.65      6.18 o 
  -1   2  13       14.71        7.75      2.96 o 
   0   2  13       20.29       23.55      3.50 o 
   1   2  13       61.43       51.29      3.49 o 
   2   2  13        5.86        4.18      3.18 o 
   3   2  13      140.68      130.69      4.47 o 
   4   2  13      100.43      116.34      4.91 o 
   5   2  13        0.02       -4.81      4.81 o 
   6   2  13       30.52       32.93      5.59 o 
   7   2  13        3.95       -1.24      6.15 o 
   8   2  13       13.48       10.56      6.48 o 
   9   2  13        0.44       -9.49      9.49 o 
  10   2  13        5.45        4.41      7.20 o 
 -15   3  13        0.34        8.26     13.00 o 
 -14   3  13        1.42       14.50     13.12 o 
 -13   3  13       15.52       20.19      9.04 o 
 -12   3  13        2.83       13.70      8.89 o 
 -11   3  13       96.81       75.98     10.25 o 
 -10   3  13        3.27        0.23      6.48 o 
  -9   3  13      115.34      107.19      9.81 o 
  -8   3  13       33.95       29.58      6.67 o 
  -7   3  13        7.93       16.62      5.51 o 
  -6   3  13       88.03       93.95      4.70 o 
  -5   3  13       29.41       21.83      2.94 o 
  -4   3  13      461.92      442.16      8.07 o 
  -3   3  13       54.21       51.97      3.39 o 
  -2   3  13       98.08       92.92      3.94 o 
  -1   3  13        0.27       -2.81      2.81 o 
   0   3  13      337.73      329.92      6.41 o 
   1   3  13       97.30       92.96      3.92 o 
   2   3  13       48.92       49.05      4.47 o 
   3   3  13        8.12        5.12      3.73 o 
   4   3  13        1.37       -3.81      3.81 o 
   5   3  13        2.77        1.45      4.15 o 
   6   3  13       77.26       77.53      6.97 o 
   7   3  13        1.46       -3.53      5.08 o 
   8   3  13        0.69       -2.97      6.07 o 
   9   3  13        2.83        3.49      8.48 o 
  10   3  13       65.82       81.17      9.24 o 
 -14   4  13        2.21       -3.59      9.23 o 
 -13   4  13        2.11       -6.41      8.76 o 
 -12   4  13       12.49       20.22      7.85 o 
 -11   4  13       31.43       25.49      7.50 o 
 -10   4  13        0.02       -6.57      6.57 o 
  -9   4  13        6.93        9.87      9.09 o 
  -8   4  13       24.47       17.35      6.41 o 
  -7   4  13        5.32       -5.14      5.14 o 
  -6   4  13        6.06        3.62      5.13 o 
  -5   4  13        2.92        0.44      5.02 o 
  -4   4  13      207.06      208.15      7.97 o 
  -3   4  13      154.63      145.58      6.42 o 
  -2   4  13       19.76        4.74      3.94 o 
  -1   4  13       97.30      104.95      5.24 o 
   0   4  13        4.78        3.19      2.43 o 
   1   4  13      124.05      108.04      3.84 o 
   2   4  13      168.25      162.71      5.23 o 
   3   4  13       34.82       21.20      3.57 o 
   4   4  13        7.02        5.75      3.82 o 
   5   4  13        2.71       -3.88      3.88 o 
   6   4  13        1.86        6.48      4.24 o 
   7   4  13        0.21       -4.62      4.62 o 
   8   4  13        0.85       -4.99      4.99 o 
   9   4  13        1.51       -5.71      5.71 o 
  10   4  13        1.83        8.65      6.27 o 
 -14   5  13        0.19       -8.55      8.55 o 
 -13   5  13        2.91        2.26      8.66 o 
 -12   5  13        7.58       12.94      8.61 o 
 -11   5  13        0.93        3.92      6.96 o 
 -10   5  13        1.81       -6.61      6.61 o 
  -9   5  13        3.31        5.17      6.29 o 
  -8   5  13       83.29       82.33      7.35 o 
  -7   5  13       29.79       29.81      5.12 o 
  -6   5  13        0.48       -2.78      4.94 o 
  -5   5  13      209.77      183.32      7.84 o 
  -4   5  13      536.13      506.65     13.19 o 
  -3   5  13        6.36        2.30      4.48 o 
  -2   5  13        9.89        4.16      4.02 o 
  -1   5  13      117.00       87.77      5.07 o 
   0   5  13       33.94       24.10      4.33 o 
   1   5  13      339.80      341.76      9.72 o 
   2   5  13        0.50       -4.62      4.70 o 
   3   5  13       12.30        4.18      5.20 o 
   4   5  13       19.46       10.94      5.84 o 
   5   5  13       32.36       33.87      5.22 o 
   6   5  13        0.58       -4.09      4.09 o 
   7   5  13        2.82        1.67      3.63 o 
   8   5  13        0.05        5.94      4.07 o 
   9   5  13       37.34       37.44      5.69 o 
  10   5  13       24.39       16.47      6.11 o 
 -14   6  13        2.17       12.64      9.33 o 
 -13   6  13        8.59       12.66     10.12 o 
 -12   6  13       17.24        9.17      8.49 o 
 -11   6  13        6.41       25.00      8.24 o 
 -10   6  13        6.00        5.39      7.61 o 
  -9   6  13       72.83       60.74      8.19 o 
  -8   6  13       76.61       63.65      8.01 o 
  -7   6  13      234.74      227.55      8.42 o 
  -6   6  13       13.70       10.63      5.77 o 
  -5   6  13        3.12        6.02      5.62 o 
  -4   6  13       55.49       54.74      6.32 o 
  -3   6  13     1068.73     1006.55     21.40 o 
  -2   6  13        4.50       -4.58      4.58 o 
  -1   6  13       15.34        9.24      5.14 o 
   0   6  13       34.26       30.58      5.90 o 
   1   6  13      592.72      577.08     14.31 o 
   2   6  13      324.65      293.64     21.93 o 
   3   6  13      174.92      173.50      8.06 o 
   4   6  13       11.71        3.78      5.10 o 
   5   6  13       12.31       15.19      5.60 o 
   6   6  13        4.26        6.99      6.33 o 
   7   6  13       41.33       35.34      7.52 o 
   8   6  13        7.11        3.46      7.36 o 
   9   6  13       23.86       31.24      7.97 o 
  10   6  13        0.08       10.68      8.19 o 
 -14   7  13       32.78       48.56      9.74 o 
 -13   7  13        5.99       -8.11      8.11 o 
 -12   7  13        1.22       -1.51      8.83 o 
 -11   7  13      124.93      148.33     10.08 o 
 -10   7  13      200.88      215.81     16.01 o 
  -9   7  13      239.01      228.12     11.31 o 
  -8   7  13       83.72       89.75      6.27 o 
  -7   7  13       78.36       75.43      8.24 o 
  -6   7  13       65.18       59.27      6.30 o 
  -5   7  13      233.77      258.45      9.33 o 
  -4   7  13      249.61      219.94     10.93 o 
  -3   7  13      204.68      223.63     11.57 o 
  -2   7  13        0.10       -7.14      7.14 o 
  -1   7  13      108.17      110.62      8.22 o 
   0   7  13      113.00      103.51      6.65 o 
   1   7  13     1095.74     1076.17     20.00 o 
   2   7  13      147.41      163.42      9.06 o 
   3   7  13       12.68       21.06      6.88 o 
   4   7  13        0.67        1.64      9.20 o 
   5   7  13      198.38      185.86     12.06 o 
   6   7  13       49.72       46.15     15.04 o 
   7   7  13       46.32       50.85     10.51 o 
   8   7  13        5.35        7.40      6.63 o 
   9   7  13        4.48        5.02     10.38 o 
 -13   8  13       86.32       80.76      8.54 o 
 -12   8  13       54.14       49.49      9.04 o 
 -11   8  13       49.42       50.55      7.52 o 
 -10   8  13        0.51       -6.15      6.15 o 
  -9   8  13      175.18      183.97      8.24 o 
  -8   8  13      282.51      270.38      9.69 o 
  -7   8  13      427.11      451.34     12.36 o 
  -6   8  13      106.18      119.57      9.88 o 
  -5   8  13       14.14       17.84      7.69 o 
  -4   8  13        4.81        9.46      8.23 o 
  -3   8  13      319.15      337.97     14.08 o 
  -2   8  13      268.16      292.49     12.96 o 
  -1   8  13      238.44      205.00     11.45 o 
   0   8  13      121.75      129.38      9.71 o 
   1   8  13       20.86       20.92      5.69 o 
   2   8  13      229.39      260.97     11.14 o 
   3   8  13      349.91      365.75     25.01 o 
   4   8  13      142.88      150.31     11.63 o 
   5   8  13       34.77       42.20      9.54 o 
   6   8  13       14.10       11.67      9.52 o 
   7   8  13       51.57       32.42     10.73 o 
   8   8  13       33.41       35.55     12.70 o 
   9   8  13       14.35        4.71     10.88 o 
 -13   9  13       14.69       20.14     12.57 o 
 -12   9  13        6.05        4.25     16.10 o 
 -11   9  13       32.10       36.14     12.25 o 
 -10   9  13      158.47      155.26     30.61 o 
  -9   9  13      200.37      206.86     15.07 o 
  -8   9  13       57.58       54.50      9.48 o 
  -7   9  13        3.48        9.23      7.91 o 
  -6   9  13       49.12       45.99      9.82 o 
  -5   9  13       92.71       89.21      9.27 o 
  -4   9  13      181.89      190.34     11.77 o 
  -3   9  13       20.89       26.88      7.92 o 
  -2   9  13        0.46       -0.91      7.54 o 
  -1   9  13       35.84       26.39     12.13 o 
   0   9  13      340.35      333.42     11.79 o 
   1   9  13      170.98      143.11      8.82 o 
   2   9  13       93.33      102.01      8.28 o 
   3   9  13        7.91       17.78      8.37 o 
   4   9  13      256.68      267.16     13.76 o 
   5   9  13       92.20       77.67     11.69 o 
   6   9  13       80.03       79.16     10.81 o 
   7   9  13        3.66        0.39      9.52 o 
   8   9  13        1.52        2.83     10.27 o 
 -12  10  13      150.68      152.28     15.44 o 
 -11  10  13       73.74       69.11     16.80 o 
 -10  10  13        0.01        3.67      8.05 o 
  -9  10  13       21.42       17.84     10.69 o 
  -8  10  13      227.63      224.80     12.58 o 
  -7  10  13      106.07      102.40     10.25 o 
  -6  10  13       12.16        5.59      7.79 o 
  -5  10  13        0.19        4.25      7.69 o 
  -4  10  13      136.68      129.98     10.16 o 
  -3  10  13       55.69       60.84      8.64 o 
  -2  10  13       92.68       98.36      9.57 o 
  -1  10  13        3.16       -7.51      7.98 o 
   0  10  13        6.36        7.71      6.09 o 
   1  10  13       27.17       12.67      6.37 o 
   2  10  13      192.75      186.04     13.58 o 
   3  10  13       65.45       63.22      9.73 o 
   4  10  13       37.18       33.68     10.64 o 
   5  10  13       24.96       32.82      9.99 o 
   6  10  13       13.97       10.17      9.61 o 
   7  10  13        5.43       -9.38      9.93 o 
   8  10  13       11.77        6.74     10.32 o 
 -11  11  13       11.18      -11.96     13.62 o 
 -10  11  13       51.06       72.96      9.92 o 
  -9  11  13       25.32       20.98     10.75 o 
  -8  11  13        0.69       -2.44      8.41 o 
  -7  11  13        0.32       -0.51      8.18 o 
  -6  11  13      104.58      106.24     12.23 o 
  -5  11  13       22.42       11.87      8.16 o 
  -4  11  13       84.28       90.61      9.44 o 
  -3  11  13       17.27       17.39      8.13 o 
  -2  11  13       76.80       81.16      9.26 o 
  -1  11  13       60.80       62.02      8.83 o 
   0  11  13      170.88      172.52      9.45 o 
   1  11  13       17.04       11.53      6.68 o 
   2  11  13        1.19       -6.56      6.56 o 
   3  11  13      134.69      129.04     11.16 o 
   4  11  13      353.18      338.58     15.39 o 
   5  11  13      133.55      135.12     12.37 o 
   6  11  13       74.64       83.20     10.99 o 
   7  11  13        0.38       -7.18     10.59 o 
 -11  12  13       52.57       47.46     12.45 o 
 -10  12  13        0.68       -3.06      8.06 o 
  -9  12  13        8.24       20.10     10.76 o 
  -8  12  13       34.64       36.10      9.11 o 
  -7  12  13       43.76       45.65      9.20 o 
  -6  12  13       47.06       41.91      8.83 o 
  -5  12  13        1.84        2.27      7.72 o 
  -4  12  13       39.97       30.95      9.86 o 
  -3  12  13      181.68      180.51     11.38 o 
  -2  12  13      218.09      223.84     11.90 o 
  -1  12  13       25.98       19.56      7.34 o 
   0  12  13        4.96       10.88     10.87 o 
   1  12  13       39.94       21.75      7.07 o 
   2  12  13       80.24       69.52     11.13 o 
   3  12  13       91.15       85.76     10.64 o 
   4  12  13       89.02       88.53     10.91 o 
   5  12  13        0.21       -3.63      9.58 o 
   6  12  13        4.79       12.08     10.02 o 
 -10  13  13       79.18      113.52     16.54 o 
  -9  13  13       23.11       31.91     11.14 o 
  -8  13  13       14.65       19.59      8.74 o 
  -7  13  13       20.23       22.77      8.71 o 
  -6  13  13       39.18       25.08      8.72 o 
  -5  13  13      256.68      278.62     18.38 o 
  -4  13  13      303.56      292.65     13.65 o 
  -3  13  13        5.83       -0.55      8.05 o 
  -2  13  13        4.87        6.68      7.20 o 
  -1  13  13      147.49      171.36     15.96 o 
   0  13  13      203.10      201.79     11.79 o 
   1  13  13      178.48      165.76      9.38 o 
   2  13  13       52.50       48.00      7.83 o 
   3  13  13        6.92        2.27      9.71 o 
   4  13  13       71.56       57.12     10.64 o 
   5  13  13      246.77      244.36     14.64 o 
  -9  14  13        4.57       10.44     12.98 o 
  -8  14  13        7.70       12.40      8.84 o 
  -7  14  13      159.32      170.79     11.59 o 
  -6  14  13      151.95      152.05     10.91 o 
  -5  14  13       16.01       16.45      8.62 o 
  -4  14  13       32.78       40.74      9.08 o 
  -3  14  13      539.94      540.40     19.99 o 
  -2  14  13      158.89      169.97      9.95 o 
  -1  14  13      170.82      171.74      9.88 o 
   0  14  13       95.36      111.25     10.76 o 
   1  14  13       25.08       23.94      9.05 o 
   2  14  13       12.82       13.33      8.88 o 
   3  14  13      142.88      155.25     12.44 o 
   4  14  13       80.30       90.77     11.28 o 
  -7  15  13        0.46        2.63      8.27 o 
  -6  15  13       36.18       36.77      8.59 o 
  -5  15  13      255.71      296.43     15.72 o 
  -4  15  13      159.54      189.17     10.82 o 
  -3  15  13       68.05       75.59      8.57 o 
  -2  15  13        0.58       -3.67      7.26 o 
  -1  15  13       14.48       14.35      7.41 o 
   0  15  13        1.78       -5.49      8.43 o 
   1  15  13       72.31       83.43     10.22 o 
   2  15  13       13.10       14.84      9.28 o 
   3  15  13        3.40        2.22      9.50 o 
  -5  16  13       24.77       33.12     13.01 o 
  -4  16  13        3.63       -1.19      7.10 o 
  -3  16  13      117.63      133.69      9.24 o 
  -2  16  13      106.36      129.73      9.21 o 
  -1  16  13       71.93       65.35      9.39 o 
   0  16  13        4.47       -8.00      8.00 o 
   1  16  13       11.06        5.89      8.92 o 
 -14   0  14       60.66       72.99     15.27 o 
 -13   0  14      147.32      154.70     13.74 o 
 -12   0  14      142.65      141.44     24.31 o 
 -11   0  14       31.91       25.18      8.92 o 
 -10   0  14      159.07      180.40     12.29 o 
  -9   0  14       66.86       73.96      9.59 o 
  -8   0  14      266.55      315.69     15.44 o 
  -7   0  14      118.78      124.80     11.63 o 
  -6   0  14       20.21       21.54      7.24 o 
  -5   0  14      327.82      328.92     11.51 o 
  -4   0  14     1805.84     1799.89     37.89 o 
  -3   0  14     1276.83     1313.24     18.87 o 
  -2   0  14      200.42      184.75      6.81 o 
  -1   0  14       51.83       41.74      5.02 o 
   0   0  14      160.15      159.27      6.51 o 
   1   0  14      405.71      423.81     10.15 o 
   2   0  14     1031.13     1054.09     18.92 o 
   3   0  14      345.12      410.25     11.13 o 
   4   0  14        1.06        6.40      6.04 o 
   5   0  14      364.01      383.69     13.70 o 
   6   0  14      155.05      134.62      9.86 o 
   7   0  14      151.56      161.30     10.00 o 
   8   0  14       25.43        1.86      7.81 o 
   9   0  14        1.52       -5.90     10.24 o 
 -14   1  14       15.95       20.28      8.95 o 
 -13   1  14        8.72       16.54      8.60 o 
 -12   1  14      241.14      233.28     21.66 o 
 -11   1  14      138.28      121.11      8.58 o 
 -10   1  14       28.33       25.94      7.11 o 
  -9   1  14        8.57        4.70      7.33 o 
  -8   1  14        3.28        4.34      5.91 o 
  -7   1  14       73.25       56.74      6.40 o 
  -6   1  14      164.99      178.23      7.03 o 
  -5   1  14      347.62      326.91      7.30 o 
  -4   1  14      300.93      322.48      6.89 o 
  -3   1  14      182.76      170.86      4.79 o 
  -2   1  14       52.73       42.10      3.61 o 
  -1   1  14        5.23        1.26      3.02 o 
   0   1  14      130.58      134.68      4.32 o 
   1   1  14       40.09       44.31      4.04 o 
   2   1  14       56.88       58.06      5.25 o 
   3   1  14      906.49      919.61     12.75 o 
   4   1  14      669.46      665.77     11.34 o 
   5   1  14      273.96      329.00      8.90 o 
   6   1  14       40.59       39.25      5.49 o 
   7   1  14        9.98        6.20      5.35 o 
   8   1  14        0.63        0.98      7.04 o 
   9   1  14       14.44        5.54      7.60 o 
 -14   2  14      106.04      101.38     16.23 o 
 -13   2  14      242.61      230.85     18.49 o 
 -12   2  14       86.98       90.56     14.35 o 
 -11   2  14        6.31       -5.84     11.38 o 
 -10   2  14        3.81        6.71     14.09 o 
  -9   2  14       50.56       60.55      4.23 o 
  -8   2  14      447.20      421.17      9.27 o 
  -7   2  14       35.26       43.23      4.23 o 
  -6   2  14        0.64       -3.66      3.66 o 
  -5   2  14       92.03       96.21      4.90 o 
  -4   2  14      596.98      589.97      9.45 o 
  -3   2  14      297.61      289.03      6.71 o 
  -2   2  14       14.71        9.84      3.36 o 
  -1   2  14        0.52        1.68      3.24 o 
   0   2  14        1.28       -0.78      3.15 o 
   1   2  14       79.95       77.41      4.02 o 
   2   2  14      181.76      191.36      5.22 o 
   3   2  14      142.43      163.18      5.36 o 
   4   2  14       10.64        9.84      4.19 o 
   5   2  14       38.60       37.39      5.57 o 
   6   2  14      120.31      127.99      8.06 o 
   7   2  14       74.34      100.09      8.08 o 
   8   2  14        5.89        0.76      6.72 o 
   9   2  14        5.00       11.82      7.46 o 
 -14   3  14        2.33        2.73     13.27 o 
 -13   3  14       59.52       53.98     10.21 o 
 -12   3  14      159.50      152.13     11.02 o 
 -11   3  14       53.25       65.36      8.21 o 
 -10   3  14        5.64       -2.51      6.81 o 
  -9   3  14       18.99       11.62      7.05 o 
  -8   3  14      179.63      190.41      9.45 o 
  -7   3  14      686.33      673.02     15.61 o 
  -6   3  14      349.50      333.05     14.84 o 
  -5   3  14      572.75      559.80     11.06 o 
  -4   3  14       33.37       27.92      3.80 o 
  -3   3  14        3.30       -2.94      3.20 o 
  -2   3  14       59.26       56.76      3.90 o 
  -1   3  14      287.74      286.49      6.38 o 
   0   3  14        1.72        4.70      3.27 o 
   1   3  14        7.97        5.62      3.27 o 
   2   3  14       13.46       11.12      3.62 o 
   3   3  14      137.86      135.34      5.44 o 
   4   3  14      225.21      229.99      6.80 o 
   5   3  14       79.20       89.77      5.58 o 
   6   3  14        0.16       -4.50      4.50 o 
   7   3  14       17.92        7.19      5.48 o 
   8   3  14       37.98       32.73      7.11 o 
   9   3  14        0.85       -3.83      6.84 o 
 -14   4  14      164.27      155.68     18.90 o 
 -13   4  14      294.95      327.64     21.34 o 
 -12   4  14       26.43       23.45      8.24 o 
 -11   4  14       11.35        3.38      7.53 o 
 -10   4  14        6.88        3.55      7.19 o 
  -9   4  14      178.84      189.63      9.73 o 
  -8   4  14      131.85      127.54      8.69 o 
  -7   4  14      370.86      416.62     12.01 o 
  -6   4  14       98.99      110.86      9.89 o 
  -5   4  14      446.29      413.92     14.22 o 
  -4   4  14      476.50      423.09     11.83 o 
  -3   4  14      542.45      580.68     12.29 o 
  -2   4  14        2.20       -4.74      4.74 o 
  -1   4  14       36.20       30.79      5.36 o 
   0   4  14      486.22      459.99      8.83 o 
   1   4  14       11.72        6.13      2.94 o 
   2   4  14       24.80       28.00      3.51 o 
   3   4  14      251.25      253.31      6.87 o 
   4   4  14       49.03       53.40      4.46 o 
   5   4  14        5.11       -2.95      4.03 o 
   6   4  14       64.59       73.36      5.07 o 
   7   4  14       73.55       71.04      5.36 o 
   8   4  14        3.07        1.10      5.34 o 
   9   4  14        7.28       13.22      5.53 o 
 -14   5  14        2.10       -9.19      9.19 o 
 -13   5  14       19.28       22.74     11.34 o 
 -12   5  14       99.97       95.38     10.42 o 
 -11   5  14      114.40      123.72     10.39 o 
 -10   5  14        1.79       -1.71      7.66 o 
  -9   5  14       25.63       26.78      7.36 o 
  -8   5  14       13.51       20.03      6.85 o 
  -7   5  14      138.01      139.66      7.81 o 
  -6   5  14      504.48      497.46     14.15 o 
  -5   5  14     1197.52     1167.07     21.42 o 
  -4   5  14       54.02       52.56      7.10 o 
  -3   5  14        4.70        5.69      4.94 o 
  -2   5  14      660.54      654.96     13.27 o 
  -1   5  14     1175.83     1197.49     19.60 o 
   0   5  14      329.35      322.20     11.79 o 
   1   5  14      253.78      274.69     11.81 o 
   2   5  14        2.48       -3.04      5.32 o 
   3   5  14      356.74      356.87     10.61 o 
   4   5  14      725.02      776.98     33.48 o 
   5   5  14      120.88      111.17      7.59 o 
   6   5  14        7.84        7.24      6.16 o 
   7   5  14        2.75        8.68      7.49 o 
   8   5  14       89.56      104.46     15.04 o 
   9   5  14       18.46       22.20      8.50 o 
 -13   6  14       30.64       16.52     10.76 o 
 -12   6  14       36.49       38.43     13.62 o 
 -11   6  14        3.31        7.00      8.23 o 
 -10   6  14        6.65       -0.58      7.71 o 
  -9   6  14        7.94       14.55      7.59 o 
  -8   6  14       86.80       79.38      7.67 o 
  -7   6  14      119.53      112.35      7.92 o 
  -6   6  14       15.87       21.21      6.33 o 
  -5   6  14      324.09      311.97     11.00 o 
  -4   6  14     1550.93     1489.83     28.33 o 
  -3   6  14      961.91      942.18     20.11 o 
  -2   6  14      317.57      338.89     12.26 o 
  -1   6  14        0.09       -6.44      6.44 o 
   0   6  14      171.30      181.85     11.17 o 
   1   6  14      180.19      173.09      9.60 o 
   2   6  14      539.89      589.82     16.36 o 
   3   6  14      210.75      232.48     10.72 o 
   4   6  14        5.97       11.93      9.19 o 
   5   6  14       57.70       56.62      6.37 o 
   6   6  14       98.75       90.51      8.45 o 
   7   6  14       77.90       83.49      9.63 o 
   8   6  14       34.29       32.57      7.99 o 
   9   6  14        2.96        5.87      8.10 o 
 -13   7  14        2.55       -1.97      8.51 o 
 -12   7  14       40.36       41.35      8.87 o 
 -11   7  14      128.91      135.74     10.15 o 
 -10   7  14       67.66       76.32      8.88 o 
  -9   7  14        5.96        3.12      7.17 o 
  -8   7  14       26.62       26.10      6.54 o 
  -7   7  14       20.32       25.07      8.05 o 
  -6   7  14      363.51      332.30     11.29 o 
  -5   7  14      236.92      245.02      9.70 o 
  -4   7  14       89.61       87.54      6.53 o 
  -3   7  14      153.10      148.77     10.73 o 
  -2   7  14      417.13      411.51     16.03 o 
  -1   7  14      473.80      500.06     12.81 o 
   0   7  14      323.92      351.85     12.63 o 
   1   7  14       17.72       19.79      7.09 o 
   2   7  14        4.68       -4.38      6.68 o 
   3   7  14      324.81      309.51     12.22 o 
   4   7  14      210.33      194.58     12.87 o 
   5   7  14       39.95       48.07     10.49 o 
   6   7  14       34.30       31.18     10.09 o 
   7   7  14        1.61       -8.19      9.87 o 
   8   7  14       23.29       13.11     11.04 o 
 -12   8  14       25.46       28.38      8.25 o 
 -11   8  14        3.16       -3.91      6.85 o 
 -10   8  14       18.42       17.75      6.73 o 
  -9   8  14        1.02       -0.88      8.52 o 
  -8   8  14        5.54       -0.18      5.47 o 
  -7   8  14       10.67        5.74      4.93 o 
  -6   8  14        0.03        7.29      8.47 o 
  -5   8  14      208.61      220.02     14.21 o 
  -4   8  14      121.22      113.42     10.15 o 
  -3   8  14       96.37      117.44     16.34 o 
  -2   8  14       78.23       77.16     10.81 o 
  -1   8  14       48.03       59.25      7.39 o 
   0   8  14        7.60        4.57      8.04 o 
   1   8  14      109.65      146.24      9.22 o 
   2   8  14       56.95       70.29      9.76 o 
   3   8  14       17.09        6.29      8.78 o 
   4   8  14       20.41       22.39      9.22 o 
   5   8  14        6.61       -4.43     12.20 o 
   6   8  14        2.65      -10.73     10.73 o 
   7   8  14       26.49       31.01     11.08 o 
   8   8  14        3.56       15.89     12.27 o 
 -12   9  14        0.43       11.07     16.42 o 
 -11   9  14       14.96       20.51     12.48 o 
 -10   9  14       32.11       40.58     13.55 o 
  -9   9  14        0.17      -10.71     10.71 o 
  -8   9  14       13.32        8.65      9.08 o 
  -7   9  14        1.84       -0.66      8.53 o 
  -6   9  14       24.19       23.81      8.69 o 
  -5   9  14        7.37        6.51      8.10 o 
  -4   9  14       33.27       32.11      8.89 o 
  -3   9  14        0.50        0.76      7.73 o 
  -2   9  14       31.38       30.96      8.60 o 
  -1   9  14        8.49       20.19      7.18 o 
   0   9  14        0.63        6.73      6.68 o 
   1   9  14        5.88       -6.77      8.22 o 
   2   9  14       24.12        9.14      8.81 o 
   3   9  14        1.20       -1.55      8.87 o 
   4   9  14       33.89       30.84      9.68 o 
   5   9  14        0.45       -4.76      9.90 o 
   6   9  14        8.45        1.43     10.16 o 
   7   9  14        0.54       -0.94     10.31 o 
 -11  10  14        0.01       -3.99     11.70 o 
 -10  10  14        0.39       -1.62     11.41 o 
  -9  10  14       12.87       16.45     11.20 o 
  -8  10  14       13.37        5.76      8.72 o 
  -7  10  14        1.30        2.93      8.44 o 
  -6  10  14        6.18        4.71      7.93 o 
  -5  10  14       10.02        9.09      8.21 o 
  -4  10  14        0.97        3.31      7.97 o 
  -3  10  14        1.32        2.83      7.98 o 
  -2  10  14        1.25       13.85      8.32 o 
  -1  10  14        1.41        7.27     10.23 o 
   0  10  14        7.18        6.07      6.75 o 
   1  10  14        5.89       -0.39      8.95 o 
   2  10  14        0.91        6.98      9.12 o 
   3  10  14       15.11        8.43      9.33 o 
   4  10  14       33.49       27.10     10.03 o 
   5  10  14        7.70       18.14     10.15 o 
   6  10  14        1.09       -7.82     10.57 o 
   7  10  14        0.65      -10.04     10.04 o 
 -11  11  14       68.71       71.05     18.90 o 
 -10  11  14       13.64       11.13     11.47 o 
  -9  11  14        1.81       -7.63     10.92 o 
  -8  11  14        3.77       -8.42      8.42 o 
  -7  11  14       16.10       27.05      9.12 o 
  -6  11  14        5.32      -10.24     10.24 o 
  -5  11  14       46.48       48.71      9.41 o 
  -4  11  14        9.06       14.90      8.74 o 
  -3  11  14       25.97       11.32     11.19 o 
  -2  11  14        0.15        0.33      8.47 o 
  -1  11  14       86.33      104.54     11.65 o 
   0  11  14       22.46       13.97      7.21 o 
   1  11  14       62.21       45.15      9.61 o 
   2  11  14        1.30        2.86     11.81 o 
   3  11  14        4.71       10.16      9.78 o 
   4  11  14        5.13       10.23     10.06 o 
   5  11  14       24.59       45.63     10.84 o 
   6  11  14        0.05        5.64     20.23 o 
 -10  12  14        5.23       -8.95     11.68 o 
  -9  12  14       32.92       35.29     12.13 o 
  -8  12  14        0.94       12.25      9.31 o 
  -7  12  14       38.16       25.23      9.57 o 
  -6  12  14        0.09        4.35      8.77 o 
  -5  12  14        0.19       -7.97      7.97 o 
  -4  12  14        2.63        6.52      8.38 o 
  -3  12  14       28.65       49.77      9.29 o 
  -2  12  14       23.24       12.55     13.13 o 
  -1  12  14       56.71       69.29      8.72 o 
   0  12  14       17.86        4.44      7.16 o 
   1  12  14       13.51        8.37      9.17 o 
   2  12  14       30.47       10.80      9.20 o 
   3  12  14       85.43       92.28     11.84 o 
   4  12  14        0.69        5.05     10.13 o 
   5  12  14        0.56       -8.64     10.00 o 
  -9  13  14        1.77       -2.51     10.85 o 
  -8  13  14       19.75       24.64      9.46 o 
  -7  13  14        0.72        6.59      8.68 o 
  -6  13  14        0.12       -5.69      8.89 o 
  -5  13  14        8.90       -1.01     15.90 o 
  -4  13  14        0.14        9.00      8.66 o 
  -3  13  14      103.47      124.07     20.01 o 
  -2  13  14        0.72       -3.90      7.62 o 
  -1  13  14       36.66       38.75      9.92 o 
   0  13  14       34.01       35.75      7.79 o 
   1  13  14       22.68       29.76      8.01 o 
   2  13  14       32.85       38.47     10.25 o 
   3  13  14        7.91       -0.66     11.36 o 
   4  13  14       43.04       41.25     10.90 o 
  -7  14  14        0.93       -8.54      8.54 o 
  -6  14  14        2.60       -3.26      8.64 o 
  -5  14  14        5.40        3.65      9.77 o 
  -4  14  14        7.18        6.45      9.04 o 
  -3  14  14       31.35       22.65      8.21 o 
  -2  14  14        9.09       13.00      7.92 o 
  -1  14  14        0.38        0.07      9.17 o 
   0  14  14       17.60       10.71      9.31 o 
   1  14  14        7.35        0.10      9.42 o 
   2  14  14        4.17       18.07     10.04 o 
   3  14  14        3.09        6.04      9.87 o 
  -5  15  14        1.30       -3.62      8.71 o 
  -4  15  14        0.61       -7.91      9.50 o 
  -3  15  14        2.66        6.18      7.86 o 
  -2  15  14       30.44       28.02      8.22 o 
  -1  15  14       76.10       72.81     10.25 o 
   0  15  14       19.58       20.74      9.50 o 
 -13   1  15       47.83       50.92     10.86 o 
 -12   1  15       26.04       21.98     12.60 o 
 -11   1  15        0.03       -4.76      4.76 o 
 -10   1  15       28.60       23.70      7.33 o 
  -9   1  15        6.62       14.99      7.45 o 
  -8   1  15        0.70       -4.77      4.77 o 
  -7   1  15      158.26      176.09     13.38 o 
  -6   1  15       32.17       25.25      5.03 o 
  -5   1  15       13.01       19.05      4.33 o 
  -4   1  15       12.43        7.83      3.89 o 
  -3   1  15      144.21      164.23      5.26 o 
  -2   1  15      167.36      154.09      4.62 o 
  -1   1  15      215.84      208.96      5.22 o 
   0   1  15        8.15        0.09      3.43 o 
   1   1  15       67.94       69.86      4.63 o 
   2   1  15       83.60       84.61      4.81 o 
   3   1  15      103.13       99.62      5.20 o 
   4   1  15        3.08       -1.95      4.62 o 
   5   1  15       45.98       48.37      5.56 o 
   6   1  15        0.05       -2.12      5.76 o 
   7   1  15       24.40       19.82      6.50 o 
   8   1  15        3.01       -4.77      6.53 o 
 -13   2  15        0.01       14.73     12.96 o 
 -12   2  15       12.50        4.93     12.87 o 
 -11   2  15       19.50       13.07     11.72 o 
 -10   2  15       24.50       14.96     12.28 o 
  -9   2  15        7.02       -3.42      8.85 o 
  -8   2  15        0.14        3.10      3.60 o 
  -7   2  15      104.78       93.76      6.10 o 
  -6   2  15      256.20      223.41      6.94 o 
  -5   2  15      792.33      789.30     11.78 o 
  -4   2  15       58.41       53.05      4.39 o 
  -3   2  15      128.28      113.28      5.06 o 
  -2   2  15       29.35       13.39      3.80 o 
  -1   2  15      885.88      839.42     12.99 o 
   0   2  15      463.55      432.58      8.14 o 
   1   2  15      332.97      342.58      7.30 o 
   2   2  15        0.32        7.40      3.93 o 
   3   2  15        0.42        5.10      4.29 o 
   4   2  15        3.11       -1.65      4.82 o 
   5   2  15       11.83        7.04      5.79 o 
   6   2  15        2.22        1.28      6.04 o 
   7   2  15       10.11       13.87      7.16 o 
   8   2  15        8.52        1.31      7.45 o 
 -13   3  15      109.50       86.79     15.46 o 
 -12   3  15       53.29       58.14     10.47 o 
 -11   3  15       28.46       10.54      8.24 o 
 -10   3  15        0.40        2.43      7.48 o 
  -9   3  15       12.93       -2.25      7.02 o 
  -8   3  15        5.69       -0.37      7.88 o 
  -7   3  15       87.52       83.37      7.54 o 
  -6   3  15        1.31       -2.39      6.03 o 
  -5   3  15        0.44        6.95      5.86 o 
  -4   3  15      128.96      141.04      4.98 o 
  -3   3  15      333.87      322.69      7.16 o 
  -2   3  15      176.88      181.11      5.79 o 
  -1   3  15      288.55      289.97      8.36 o 
   0   3  15       93.44       81.02      4.30 o 
   1   3  15       45.58       46.24      4.07 o 
   2   3  15        1.18        0.72      4.02 o 
   3   3  15       98.77       89.61      5.10 o 
   4   3  15        0.13        1.81      4.58 o 
   5   3  15        7.93       -1.25      4.78 o 
   6   3  15        8.77        3.16      5.17 o 
   7   3  15       30.15       21.06      5.33 o 
   8   3  15        7.00       -0.62      5.44 o 
 -13   4  15        5.14        1.59     11.31 o 
 -12   4  15        3.33        1.84      8.23 o 
 -11   4  15       43.68       32.34      9.83 o 
 -10   4  15       34.89        7.51      7.70 o 
  -9   4  15        4.04       -6.81      6.81 o 
  -8   4  15        3.99       13.25      7.33 o 
  -7   4  15       13.16       16.52      6.20 o 
  -6   4  15        8.45        5.76      5.99 o 
  -5   4  15        1.55        9.86      5.90 o 
  -4   4  15        2.78       -5.62      5.62 o 
  -3   4  15        0.08       -5.08      5.08 o 
  -2   4  15      142.97      146.57      7.23 o 
  -1   4  15      207.40      206.86     11.16 o 
   0   4  15       44.38       52.50      6.42 o 
   1   4  15        0.82       -2.66      5.50 o 
   2   4  15        0.77        1.61      3.45 o 
   3   4  15        0.44        0.09      3.77 o 
   4   4  15       29.96       22.24      4.96 o 
   5   4  15        5.11        2.57      4.26 o 
   6   4  15        0.11       -2.67      4.36 o 
   7   4  15        0.59       -4.78      4.78 o 
   8   4  15        3.28        1.27      6.07 o 
 -13   5  15        0.43        2.64      9.46 o 
 -12   5  15       31.80       29.73      9.54 o 
 -11   5  15       10.69        1.22      8.89 o 
 -10   5  15        4.82        4.31      8.61 o 
  -9   5  15        0.29       -4.35      7.90 o 
  -8   5  15        6.17        3.74      7.68 o 
  -7   5  15       55.14       45.06      8.69 o 
  -6   5  15        6.17       10.30      6.04 o 
  -5   5  15        6.01        8.71      5.82 o 
  -4   5  15        6.63       11.86      6.32 o 
  -3   5  15       12.93        2.10      7.27 o 
  -2   5  15      185.79      179.99      8.08 o 
  -1   5  15        0.14        4.52      5.63 o 
   0   5  15       13.78       15.45      7.22 o 
   1   5  15       83.73       76.19      8.46 o 
   2   5  15        1.03        7.05      5.90 o 
   3   5  15        8.74        9.90      5.82 o 
   4   5  15        4.56       -1.25      6.19 o 
   5   5  15        3.91        3.58      6.34 o 
   6   5  15        2.03       -7.37      7.37 o 
   7   5  15        0.62       -7.84      7.84 o 
   8   5  15       15.61       18.08      8.43 o 
 -12   6  15        4.32        3.00      9.19 o 
 -11   6  15       51.78       49.66      9.36 o 
 -10   6  15      167.10      147.10     11.01 o 
  -9   6  15       28.43       36.15      8.57 o 
  -8   6  15       11.94        2.36      6.76 o 
  -7   6  15       19.56       11.90      7.04 o 
  -6   6  15       45.33       45.67      7.70 o 
  -5   6  15       31.89       37.01      7.83 o 
  -4   6  15       61.45       65.98      7.15 o 
  -3   6  15        4.35        5.18      6.15 o 
  -2   6  15       46.24       45.07      6.84 o 
  -1   6  15       50.50       28.16     12.35 o 
   0   6  15       93.45       99.14     12.68 o 
   1   6  15        7.64        0.65      7.32 o 
   2   6  15        1.40        5.68      9.75 o 
   3   6  15       36.82       39.23      8.05 o 
   4   6  15       58.80       50.10      6.30 o 
   5   6  15        9.14        6.98      6.67 o 
   6   6  15        7.57        1.62      6.94 o 
   7   6  15        2.47       -4.68      7.34 o 
 -12   7  15       25.21       22.21      8.60 o 
 -11   7  15       20.04        6.73      8.15 o 
 -10   7  15        0.37       -1.91      7.48 o 
  -9   7  15        0.24       -2.01      8.83 o 
  -8   7  15       18.40       12.29      6.65 o 
  -7   7  15       13.34        7.19      6.44 o 
  -6   7  15       62.66       81.12      7.40 o 
  -5   7  15        0.00        5.79      5.88 o 
  -4   7  15      129.74      139.34      7.81 o 
  -3   7  15       33.72       35.48     14.03 o 
  -2   7  15      208.41      213.29     13.02 o 
  -1   7  15      169.00      174.94     10.11 o 
   0   7  15       12.16       12.75      7.34 o 
   1   7  15       15.49       18.69      7.50 o 
   2   7  15       30.12       24.34      7.70 o 
   3   7  15       81.32       80.33     10.60 o 
   4   7  15      104.38       94.64     13.00 o 
   5   7  15        0.39       -7.89      9.79 o 
   6   7  15        7.51       -0.51     10.50 o 
   7   7  15        0.70        0.51     10.70 o 
 -11   8  15       10.33        9.99      7.09 o 
 -10   8  15       43.98       40.16      7.29 o 
  -9   8  15       42.46       42.65      7.44 o 
  -8   8  15        8.35       10.33      8.99 o 
  -7   8  15        1.37       -4.95      4.95 o 
  -6   8  15      149.76      156.25     11.99 o 
  -5   8  15      348.35      353.27     16.39 o 
  -4   8  15      148.04      151.40     11.58 o 
  -3   8  15       42.00       61.49      9.75 o 
  -2   8  15        9.49       -0.43      8.62 o 
  -1   8  15      209.43      186.11     15.10 o 
   0   8  15      280.33      262.52     14.08 o 
   1   8  15       65.10       50.44      9.98 o 
   2   8  15       49.42       56.02     10.52 o 
   3   8  15        0.50        4.28      9.38 o 
   4   8  15       50.04       75.41     11.34 o 
   5   8  15       92.45      107.28     12.29 o 
   6   8  15       30.53       23.88     11.20 o 
 -11   9  15        1.65       -1.00     11.10 o 
 -10   9  15        0.01       -8.32     11.88 o 
  -9   9  15       43.87       40.66     19.60 o 
  -8   9  15       55.52       38.83     10.37 o 
  -7   9  15       51.85       47.05     10.20 o 
  -6   9  15       45.56       41.24      9.95 o 
  -5   9  15        3.06        5.68      8.68 o 
  -4   9  15        1.41        3.96     11.13 o 
  -3   9  15        6.09       20.49      9.10 o 
  -2   9  15       48.26       46.98      9.63 o 
  -1   9  15       70.33       74.95     10.23 o 
   0   9  15        1.40       -2.19     11.72 o 
   1   9  15        2.91       -9.02      9.02 o 
   2   9  15        0.99       -0.68      9.29 o 
   3   9  15      162.34      192.08     13.36 o 
   4   9  15       69.36       57.01     11.22 o 
   5   9  15        6.85       13.62     10.53 o 
   6   9  15        9.10        7.10     10.70 o 
 -10  10  15       33.54        5.90     12.29 o 
  -9  10  15       53.12       55.96     16.35 o 
  -8  10  15        1.89       -7.65      9.02 o 
  -7  10  15       17.94       22.27     12.42 o 
  -6  10  15        8.19       12.40      9.46 o 
  -5  10  15      114.37      123.60     11.41 o 
  -4  10  15        2.09       -8.39      8.39 o 
  -3  10  15        4.18       -1.90      8.83 o 
  -2  10  15        3.21       12.97      9.04 o 
  -1  10  15      144.10      157.78     12.09 o 
   0  10  15       11.99       19.69      9.91 o 
   1  10  15       15.56        7.05     10.16 o 
   2  10  15       10.35       16.04      9.72 o 
   3  10  15        2.14       11.64      9.79 o 
   4  10  15       30.92       32.70     10.89 o 
   5  10  15       76.44       97.13     12.46 o 
  -9  11  15       59.36       76.70     31.44 o 
  -8  11  15       54.52       49.46     10.21 o 
  -7  11  15      117.34      131.35     12.07 o 
  -6  11  15       26.20        4.07      9.12 o 
  -5  11  15        3.54        0.42      9.00 o 
  -4  11  15        0.95        4.12      8.81 o 
  -3  11  15        3.51        0.91      9.01 o 
  -2  11  15       10.58       -4.75      8.74 o 
  -1  11  15       27.26       23.17      9.74 o 
   0  11  15       15.03       13.80      9.20 o 
   1  11  15        0.39        1.79      9.43 o 
   2  11  15        2.77        4.02     10.11 o 
   3  11  15       93.17       90.36     11.86 o 
   4  11  15        2.54       -3.23     10.46 o 
  -8  12  15       27.56       20.20     10.25 o 
  -7  12  15        0.47       -1.67      9.54 o 
  -6  12  15       51.65       54.10     14.22 o 
  -5  12  15      154.99      166.17     12.57 o 
  -4  12  15       61.22       64.10     10.42 o 
  -3  12  15       69.11       59.51      9.97 o 
  -2  12  15        6.48       19.37      9.49 o 
  -1  12  15        4.70        5.13      9.10 o 
   0  12  15       30.65       23.60     10.51 o 
   1  12  15       67.03       79.02     15.06 o 
   2  12  15        8.25        6.28     10.04 o 
   3  12  15        3.96        9.61     10.37 o 
  -7  13  15      210.13      237.51     21.77 o 
  -6  13  15      122.71      141.66     12.09 o 
  -5  13  15        3.59       12.19      9.64 o 
  -4  13  15       75.87       91.40     16.26 o 
  -3  13  15      143.65      141.35     12.71 o 
  -2  13  15      182.25      178.23     12.94 o 
  -1  13  15       26.25        5.88     14.13 o 
   0  13  15        0.02       -9.53      9.53 o 
   1  13  15       46.36       30.89     10.62 o 
   2  13  15      337.80      340.49     23.95 o 
  -5  14  15      276.76      297.30     25.92 o 
  -4  14  15      294.00      316.21     15.17 o 
  -3  14  15       56.66       73.28      9.87 o 
  -2  14  15       18.95       17.31     10.10 o 
  -1  14  15       58.30       60.98     10.72 o 
   0  14  15      106.72      104.77     13.85 o 
 -13   0  16        9.07        3.56     17.69 o 
 -12   0  16       20.86        1.53      8.41 o 
 -11   0  16       71.56       87.47     10.35 o 
 -10   0  16      136.30      130.59     11.39 o 
  -9   0  16        4.71       23.81      9.22 o 
  -8   0  16      411.20      433.68     39.39 o 
  -7   0  16      710.76      708.87     35.89 o 
  -6   0  16     1072.91     1089.08     25.48 o 
  -5   0  16      617.58      664.14     19.48 o 
  -4   0  16        0.54      -10.84     10.84 o 
  -3   0  16        1.71       -5.49      5.49 o 
  -2   0  16      429.10      433.72     12.99 o 
  -1   0  16      404.56      397.52     11.84 o 
   0   0  16      247.99      272.82     10.39 o 
   1   0  16      162.55      172.28      8.66 o 
   2   0  16       35.30       43.03      6.74 o 
   3   0  16       41.23       34.07      6.14 o 
   4   0  16      220.99      255.15     12.96 o 
   5   0  16       87.81      101.04      9.51 o 
   6   0  16        1.05        3.81      9.30 o 
   7   0  16        2.15       -6.26      9.38 o 
 -12   1  16        1.50        0.29      8.48 o 
 -11   1  16        2.13       -4.44      5.44 o 
 -10   1  16      251.16      265.34      9.41 o 
  -9   1  16      487.62      502.66     19.62 o 
  -8   1  16      225.19      225.87      9.64 o 
  -7   1  16      205.66      212.68      8.99 o 
  -6   1  16       29.20       38.10      5.38 o 
  -5   1  16       97.55       82.31      5.68 o 
  -4   1  16       89.77      101.15      5.39 o 
  -3   1  16       71.00       69.41      4.51 o 
  -2   1  16       34.28       35.04      4.01 o 
  -1   1  16       29.95       35.98      4.00 o 
   0   1  16       95.81      104.20      5.39 o 
   1   1  16      184.06      200.35      6.97 o 
   2   1  16      349.08      372.63      8.67 o 
   3   1  16      123.06      140.71      6.20 o 
   4   1  16        0.02       -0.04      5.20 o 
   5   1  16       22.37       20.25      5.69 o 
   6   1  16       61.44       49.83      6.51 o 
   7   1  16        8.46       -5.29      6.10 o 
 -12   2  16        1.72        8.58     16.48 o 
 -11   2  16       12.26       13.36     18.84 o 
 -10   2  16       83.90       67.89     13.79 o 
  -9   2  16       16.36       12.39     13.68 o 
  -8   2  16        1.61       -2.03      9.42 o 
  -7   2  16       89.33       79.99      4.64 o 
  -6   2  16      662.48      656.77     11.89 o 
  -5   2  16      184.18      178.62      7.71 o 
  -4   2  16        0.33       -2.48      3.94 o 
  -3   2  16       26.98       15.78      4.18 o 
  -2   2  16       21.13       14.45      3.98 o 
  -1   2  16       89.32       91.18      5.01 o 
   0   2  16      116.38      123.35      4.99 o 
   1   2  16       27.50       33.85      4.22 o 
   2   2  16       70.14       71.30      4.69 o 
   3   2  16      134.21      144.66      5.95 o 
   4   2  16      108.29      122.04     10.04 o 
   5   2  16       30.89       37.46      6.50 o 
   6   2  16        1.63       -2.94      6.28 o 
   7   2  16        1.39       -4.29      6.24 o 
 -12   3  16        1.07        9.10      9.94 o 
 -11   3  16        0.17       -8.91      8.91 o 
 -10   3  16        3.33        3.63      7.97 o 
  -9   3  16       18.99       18.77      7.87 o 
  -8   3  16       24.91       17.69      7.64 o 
  -7   3  16       32.19       29.69      8.30 o 
  -6   3  16        5.66        7.60      6.84 o 
  -5   3  16      253.73      239.60     12.66 o 
  -4   3  16       35.07       23.93      6.45 o 
  -3   3  16        9.05        3.29      3.84 o 
  -2   3  16        9.32       -1.51      3.49 o 
  -1   3  16        0.10       -2.79      3.69 o 
   0   3  16      103.30       96.77      4.45 o 
   1   3  16      373.26      384.88      8.00 o 
   2   3  16      100.40       88.02      5.36 o 
   3   3  16        1.31        1.08      4.65 o 
   4   3  16       15.53        8.69      5.61 o 
   5   3  16       50.96       45.65      5.42 o 
   6   3  16        9.79       -5.21      5.21 o 
   7   3  16       10.38       -4.69      5.30 o 
 -12   4  16       34.74       24.94     12.14 o 
 -11   4  16        5.80        5.03      9.40 o 
 -10   4  16       47.15       33.37     12.58 o 
  -9   4  16       14.45       -0.53      7.72 o 
  -8   4  16        0.68        3.56      7.34 o 
  -7   4  16       87.58       80.20      7.59 o 
  -6   4  16      211.44      197.01      9.35 o 
  -5   4  16      120.29      123.68      8.23 o 
  -4   4  16        0.37        1.74      6.05 o 
  -3   4  16        4.51       -1.15      5.45 o 
  -2   4  16       26.64       30.26      5.78 o 
  -1   4  16      140.25      155.18      8.65 o 
   0   4  16       72.09       71.85      7.22 o 
   1   4  16       12.30       18.52      6.48 o 
   2   4  16       51.64       43.31      6.88 o 
   3   4  16      115.51      105.05      5.42 o 
   4   4  16       13.74        6.59      6.67 o 
   5   4  16       39.83       42.43      5.38 o 
   6   4  16        0.12       -5.24      5.24 o 
   7   4  16       10.71        4.90      5.50 o 
 -12   5  16       11.58       20.90     10.02 o 
 -11   5  16        0.43       -9.04      9.04 o 
 -10   5  16        0.35       -5.61      8.48 o 
  -9   5  16       76.26       75.21     14.19 o 
  -8   5  16      105.60      108.89     10.13 o 
  -7   5  16        9.41       13.41      7.36 o 
  -6   5  16        2.37        4.80      7.03 o 
  -5   5  16      106.25      116.99      8.83 o 
  -4   5  16       91.45      101.65      8.41 o 
  -3   5  16      101.72       93.60      8.07 o 
  -2   5  16       77.82       75.77      6.92 o 
  -1   5  16        2.46        1.10      5.89 o 
   0   5  16      161.37      158.72     10.28 o 
   1   5  16      553.14      566.40     20.35 o 
   2   5  16      152.21      184.08     10.93 o 
   3   5  16       65.38       70.11      7.08 o 
   4   5  16       15.09        1.78      6.57 o 
   5   5  16       15.69       10.34      7.44 o 
   6   5  16        7.46        1.19      8.03 o 
 -11   6  16       11.51        8.02      8.97 o 
 -10   6  16       33.44       46.51     13.36 o 
  -9   6  16        0.24       -1.68      8.26 o 
  -8   6  16       59.66       49.74      8.13 o 
  -7   6  16      231.71      236.76     10.87 o 
  -6   6  16      287.09      307.63     12.31 o 
  -5   6  16      167.61      184.48      9.60 o 
  -4   6  16       53.60       47.47      7.28 o 
  -3   6  16       34.44       24.01      6.77 o 
  -2   6  16      214.19      223.42     11.18 o 
  -1   6  16      245.95      267.87     12.06 o 
   0   6  16      193.30      214.17     11.60 o 
   1   6  16       39.33       47.54      8.69 o 
   2   6  16        9.15        9.30      7.99 o 
   3   6  16       16.00       22.53     10.20 o 
   4   6  16       35.71       40.35     11.17 o 
   5   6  16       48.88       41.77     11.20 o 
   6   6  16        4.14        9.11      7.14 o 
 -11   7  16        0.75      -10.87     13.00 o 
 -10   7  16       47.94       54.18      9.08 o 
  -9   7  16      106.86      103.92      9.71 o 
  -8   7  16       70.74       63.30      7.98 o 
  -7   7  16       42.50       50.65      7.36 o 
  -6   7  16        5.09        2.77      8.43 o 
  -5   7  16       21.28       22.70      6.66 o 
  -4   7  16      213.07      222.24     13.25 o 
  -3   7  16      257.70      290.69     14.82 o 
  -2   7  16       20.66       16.21      9.99 o 
  -1   7  16        9.35        3.71      9.39 o 
   0   7  16       27.37       36.62      8.34 o 
   1   7  16      177.23      220.42     12.09 o 
   2   7  16      202.24      214.48     17.99 o 
   3   7  16       52.86       58.06     14.16 o 
   4   7  16        2.76        1.04     10.64 o 
   5   7  16        0.31       -0.76     10.77 o 
   6   7  16        5.00       -1.75     12.14 o 
 -10   8  16        1.35       -4.47      8.58 o 
  -9   8  16       10.43        6.00      8.30 o 
  -8   8  16       12.65       14.87      5.58 o 
  -7   8  16       16.59       21.14      9.72 o 
  -6   8  16       28.03       25.45     16.23 o 
  -5   8  16       52.55       53.06     14.34 o 
  -4   8  16       13.89        7.72      9.32 o 
  -3   8  16      102.77       89.66     11.16 o 
  -2   8  16      201.83      217.95     13.90 o 
  -1   8  16        2.99       -6.83      9.18 o 
   0   8  16       15.52       11.74     11.39 o 
   1   8  16        8.46        9.87      9.65 o 
   2   8  16      125.00      166.19     22.07 o 
   3   8  16       33.19       28.28     11.34 o 
   4   8  16       36.04       37.14     11.04 o 
   5   8  16        3.30        7.26     11.09 o 
 -10   9  16        3.89        1.21     12.87 o 
  -9   9  16       16.92       11.00     12.07 o 
  -8   9  16        0.93       -3.12     12.55 o 
  -7   9  16       12.85       12.73     10.04 o 
  -6   9  16        0.45       -2.25     11.15 o 
  -5   9  16       19.37       18.45     11.40 o 
  -4   9  16       30.66       31.18      9.90 o 
  -3   9  16       31.25       46.67     10.34 o 
  -2   9  16        0.18        9.58      9.39 o 
  -1   9  16       35.34       36.97     10.14 o 
   0   9  16        5.45       -6.05     10.58 o 
   1   9  16        3.67        1.04      9.84 o 
   2   9  16       50.52       68.62     17.07 o 
   3   9  16        0.23        8.31     10.93 o 
   4   9  16        8.33        8.61     10.79 o 
  -9  10  16        7.32       -2.14     12.03 o 
  -8  10  16        7.10        6.10     10.07 o 
  -7  10  16        1.35        4.97      9.79 o 
  -6  10  16       12.23       12.88      9.87 o 
  -5  10  16        4.01       16.98     10.19 o 
  -4  10  16        0.05        4.44      9.45 o 
  -3  10  16        6.62        3.99      9.64 o 
  -2  10  16       48.99       62.73     10.59 o 
  -1  10  16        6.38        1.26      9.67 o 
   0  10  16        2.94       -6.85     10.01 o 
   1  10  16        7.41        5.43     10.49 o 
   2  10  16       33.97       25.43     11.43 o 
   3  10  16       23.09       11.10     11.21 o 
  -8  11  16       28.95       39.71     10.80 o 
  -7  11  16        8.50       -1.70     15.89 o 
  -6  11  16        0.03       -9.57      9.61 o 
  -5  11  16        3.22        5.39      9.93 o 
  -4  11  16        0.99       -0.63      9.58 o 
  -3  11  16        8.78        6.04      9.61 o 
  -2  11  16       11.02       10.48      9.90 o 
  -1  11  16       10.88       -3.33      9.96 o 
   0  11  16        1.21       -9.85      9.85 o 
   1  11  16        8.88       11.69     10.33 o 
   2  11  16       25.68       29.89     10.96 o 
  -6  12  16       64.95      100.51     12.14 o 
  -5  12  16       37.48       34.43     10.92 o 
  -4  12  16       35.47       42.08     13.06 o 
  -3  12  16        0.07       -9.76      9.76 o 
  -2  12  16        0.53       -4.71     10.30 o 
  -1  12  16        8.32        9.74     10.40 o 
   0  12  16        8.29       -4.76     10.05 o 
   1  12  16       10.61        1.18     10.98 o 
  -3  13  16       28.39       36.11     23.75 o 
  -2  13  16       15.12       14.72     10.28 o 
 -11   1  17        3.13       11.90      9.07 o 
 -10   1  17       16.97       25.53      5.99 o 
  -9   1  17        8.21        2.02      5.57 o 
  -8   1  17       17.17       13.99     11.76 o 
  -7   1  17       78.78       80.21     12.00 o 
  -6   1  17        2.89        1.69      5.44 o 
  -5   1  17        0.37       -4.52      4.52 o 
  -4   1  17       26.40       18.40      4.79 o 
  -3   1  17        4.52       -3.99      4.34 o 
  -2   1  17       67.49       66.48      4.77 o 
  -1   1  17       13.49       23.53      4.18 o 
   0   1  17       16.81       12.91      4.73 o 
   1   1  17        3.37        5.76      4.71 o 
   2   1  17       41.23       37.25      5.75 o 
   3   1  17        0.08       -3.14      5.40 o 
   4   1  17        5.86       -5.58      5.58 o 
   5   1  17        0.13        2.06      6.15 o 
   6   1  17        1.94        1.73      6.58 o 
 -11   2  17        0.11      -13.14     15.97 o 
 -10   2  17        0.03        5.83     13.62 o 
  -9   2  17       14.47       22.93     12.66 o 
  -8   2  17       27.65       32.63     19.28 o 
  -7   2  17       28.83       24.07      9.30 o 
  -6   2  17       38.85       42.75      4.88 o 
  -5   2  17        0.37       -2.97      3.93 o 
  -4   2  17        3.47       -2.89      4.14 o 
  -3   2  17       24.91       28.35      4.34 o 
  -2   2  17        6.93        4.73      4.06 o 
  -1   2  17       11.56        8.70      3.99 o 
   0   2  17       27.85       32.49      4.26 o 
   1   2  17        0.06       -2.21      4.10 o 
   2   2  17        9.73        0.90      4.62 o 
   3   2  17       24.10       33.84      5.19 o 
   4   2  17       16.30       14.53      5.14 o 
   5   2  17        0.52       -2.61      6.38 o 
   6   2  17       22.41       18.79      6.78 o 
 -11   3  17        2.21       10.81     13.50 o 
 -10   3  17        0.57        0.57      9.60 o 
  -9   3  17        1.34       -1.79     11.76 o 
  -8   3  17        0.06       -3.40      8.05 o 
  -7   3  17        2.29        7.44      7.40 o 
  -6   3  17        2.70       12.96      7.08 o 
  -5   3  17        5.02        1.53      6.73 o 
  -4   3  17        0.32       -5.79      5.79 o 
  -3   3  17        0.81       -2.03      5.92 o 
  -2   3  17       35.77       40.87      4.47 o 
  -1   3  17        1.26       -0.83      3.45 o 
   0   3  17        2.84       -2.87      3.69 o 
   1   3  17        0.85        0.82      3.93 o 
   2   3  17        2.03       -4.38      4.38 o 
   3   3  17       11.44       14.55      4.80 o 
   4   3  17        0.06       -0.78      4.86 o 
   5   3  17        1.10       -4.95      4.95 o 
 -11   4  17        1.21        0.95     15.27 o 
 -10   4  17        5.90        4.23      9.56 o 
  -9   4  17        4.55        9.36      9.39 o 
  -8   4  17        6.03        4.80      8.90 o 
  -7   4  17        0.97        0.40      6.96 o 
  -6   4  17        0.31       -2.08      6.73 o 
  -5   4  17        2.14        1.15      6.62 o 
  -4   4  17        3.08       -6.38      7.07 o 
  -3   4  17        4.20        8.02      6.64 o 
  -2   4  17        4.53       10.85      6.56 o 
  -1   4  17        4.01        5.89      6.52 o 
   0   4  17       25.25       27.88      6.92 o 
   1   4  17       54.09       70.19      9.42 o 
   2   4  17       26.51       24.73      7.09 o 
   3   4  17       13.92        6.27      7.02 o 
   4   4  17        0.17       -6.90      6.90 o 
   5   4  17        0.16       -6.14      7.92 o 
 -10   5  17        0.70        1.10      9.29 o 
  -9   5  17        0.16       -8.68      8.68 o 
  -8   5  17        6.27        2.65      8.28 o 
  -7   5  17       10.81        2.78      7.62 o 
  -6   5  17       32.13       21.48      7.98 o 
  -5   5  17       19.24       19.95      7.57 o 
  -4   5  17        0.62        6.50      7.12 o 
  -3   5  17        0.30        3.55      8.74 o 
  -2   5  17       26.74        6.72      6.49 o 
  -1   5  17       11.26        5.80      8.14 o 
   0   5  17        0.26       -0.28      7.99 o 
   1   5  17        8.08       -4.58      8.19 o 
   2   5  17        4.47       12.10      8.93 o 
   3   5  17        1.56       -5.82      8.29 o 
   4   5  17       16.08        8.88      7.69 o 
   5   5  17       12.61       -3.96      7.76 o 
 -10   6  17        4.48        8.09      8.91 o 
  -9   6  17       53.93       49.11      9.68 o 
  -8   6  17       35.43       26.19      7.97 o 
  -7   6  17       80.90      105.10     12.12 o 
  -6   6  17        4.05       -7.18      7.18 o 
  -5   6  17        0.22        6.23      7.33 o 
  -4   6  17       63.79       46.47      7.81 o 
  -3   6  17      234.93      204.05     11.90 o 
  -2   6  17       22.74       22.32     10.06 o 
  -1   6  17        7.43        3.66      8.24 o 
   0   6  17        4.65        3.09      8.09 o 
   1   6  17       22.27       13.03      8.52 o 
   2   6  17      109.82      117.29     13.08 o 
   3   6  17       79.89       72.28     12.03 o 
   4   6  17        0.88      -12.83     12.83 o 
  -9   7  17       68.70       79.19     16.60 o 
  -8   7  17        1.50        1.96      7.49 o 
  -7   7  17        8.73        4.69      7.22 o 
  -6   7  17       63.67       68.83      7.97 o 
  -5   7  17      159.12      157.25     11.62 o 
  -4   7  17       62.87       53.25     10.78 o 
  -3   7  17        4.98       16.64     10.02 o 
  -2   7  17      110.59      129.18     12.50 o 
  -1   7  17        5.01       -4.12     10.03 o 
   0   7  17       13.25       14.89      8.84 o 
   1   7  17      163.27      146.12     13.37 o 
   2   7  17        2.01       20.20     12.65 o 
   3   7  17        2.51      -10.54     10.54 o 
   4   7  17       61.11       75.23     12.42 o 
  -9   8  17        8.55       26.02     13.65 o 
  -8   8  17       89.01      120.02     12.88 o 
  -7   8  17      172.38      215.70     19.73 o 
  -6   8  17       53.46       55.10     11.54 o 
  -5   8  17        5.92       12.43     10.38 o 
  -4   8  17      107.93      105.07     19.72 o 
  -3   8  17      201.77      210.06     19.72 o 
  -2   8  17       99.48       82.82     11.82 o 
  -1   8  17       78.48      110.33     12.68 o 
   0   8  17       33.84       38.68     16.44 o 
   1   8  17        4.99        6.08     10.72 o 
   2   8  17      146.34      142.39     13.71 o 
   3   8  17       58.60       42.78     12.19 o 
  -8   9  17       21.71       20.73     11.22 o 
  -7   9  17       14.06       19.91     11.25 o 
  -6   9  17      212.45      248.43     14.83 o 
  -5   9  17      135.14      123.19     13.89 o 
  -4   9  17       90.79      100.28     12.99 o 
  -3   9  17        1.48        6.17     10.11 o 
  -2   9  17        3.14        0.29      9.88 o 
  -1   9  17        0.81       -9.74     11.47 o 
   0   9  17       60.53       91.58     12.14 o 
   1   9  17       28.93       23.77     10.96 o 
   2   9  17        0.44       16.25     10.99 o 
  -7  10  17       83.62       79.18     12.29 o 
  -6  10  17       34.33       40.40     11.45 o 
  -5  10  17        8.23       -5.54     10.34 o 
  -4  10  17       53.03       54.21     11.50 o 
  -3  10  17       22.56       13.12     10.74 o 
  -2  10  17       10.94       -2.49     10.06 o 
  -1  10  17        0.43       -1.25     10.59 o 
   0  10  17        0.46       -1.47     10.55 o 
   1  10  17       51.53       68.25     16.01 o 
  -5  11  17       53.13       58.99     11.87 o 
  -4  11  17       52.15       64.21     11.86 o 
  -3  11  17        2.56        1.67     10.60 o 
  -2  11  17        5.74      -10.11     10.11 o 
  -1  11  17        3.16        9.45     11.02 o 
 -10   0  18        7.45        4.88      6.77 o 
  -9   0  18       95.33      103.49      8.38 o 
  -8   0  18      178.63      174.97      9.73 o 
  -7   0  18       29.57       38.10      7.63 o 
  -6   0  18       49.43       42.76      7.22 o 
  -5   0  18      166.18      163.23     11.22 o 
  -4   0  18      164.03      156.88     11.36 o 
  -3   0  18      467.51      518.63     18.29 o 
  -2   0  18       55.15       79.62      9.42 o 
  -1   0  18       67.08       64.15      9.35 o 
   0   0  18      116.95       98.07      9.04 o 
   1   0  18      226.01      237.40     11.20 o 
   2   0  18       45.42       30.03      8.89 o 
   3   0  18       26.05       25.77     10.25 o 
   4   0  18        1.21        3.64      9.70 o 
 -10   1  18       34.78       26.29     14.71 o 
  -9   1  18        0.71       -1.94     13.67 o 
  -8   1  18       54.00       44.23      5.22 o 
  -7   1  18      318.18      332.89     10.11 o 
  -6   1  18      130.35      139.87      6.71 o 
  -5   1  18       40.54       33.59      5.31 o 
  -4   1  18        4.36       -2.85      4.82 o 
  -3   1  18      136.51      124.92      6.17 o 
  -2   1  18      377.46      389.90      9.54 o 
  -1   1  18      423.60      453.51      9.65 o 
   0   1  18       76.85       73.97      6.06 o 
   1   1  18        2.83       -5.13      5.13 o 
   2   1  18        7.40        0.78      5.34 o 
   3   1  18       57.73       68.95      7.37 o 
   4   1  18       29.23       22.80      6.91 o 
 -10   2  18       37.31       31.56     18.52 o 
  -9   2  18       85.82      110.55     16.51 o 
  -8   2  18      127.83      112.36     17.63 o 
  -7   2  18       18.12       23.86     13.33 o 
  -6   2  18        0.15       -6.97      7.70 o 
  -5   2  18        3.64        2.09      4.79 o 
  -4   2  18      103.39      104.88      4.95 o 
  -3   2  18      104.21      100.11      5.68 o 
  -2   2  18       16.63        9.69      4.39 o 
  -1   2  18        6.92        3.13      4.45 o 
   0   2  18       66.63       67.71      4.85 o 
   1   2  18       20.90       21.05      4.50 o 
   2   2  18       18.92       24.52      5.13 o 
   3   2  18       18.84       20.02      5.31 o 
   4   2  18        0.12       -5.07      5.07 o 
 -10   3  18       10.17       -1.47     10.12 o 
  -9   3  18        1.82       11.14     16.21 o 
  -8   3  18       70.23       86.33     11.03 o 
  -7   3  18       47.03       55.61     13.49 o 
  -6   3  18       13.49       12.90      7.38 o 
  -5   3  18        1.07       -0.98      7.15 o 
  -4   3  18        4.96       -4.01      6.55 o 
  -3   3  18       20.35       10.06      6.07 o 
  -2   3  18       99.01      113.51      7.44 o 
  -1   3  18       27.62       23.21      6.54 o 
   0   3  18       17.33       11.04      7.42 o 
   1   3  18        4.13       -4.58      4.79 o 
   2   3  18        0.38        0.15      5.03 o 
   3   3  18        0.75       -4.39      4.39 o 
   4   3  18        3.07        5.04      4.59 o 
  -9   4  18       31.50       30.53     10.23 o 
  -8   4  18       61.65       61.76     10.46 o 
  -7   4  18       33.96       49.73     14.03 o 
  -6   4  18        1.91        5.57      8.00 o 
  -5   4  18        2.78       -0.04      7.69 o 
  -4   4  18       33.23       57.68      8.79 o 
  -3   4  18       21.80       23.05      7.34 o 
  -2   4  18       14.62        7.35      7.11 o 
  -1   4  18        1.53       -2.54      7.51 o 
   0   4  18       35.33       43.28      9.58 o 
   1   4  18       14.30       15.04      9.18 o 
   2   4  18       49.80       78.42     11.32 o 
   3   4  18        1.24        5.52      8.52 o 
  -9   5  18       24.43       21.07      9.83 o 
  -8   5  18        1.52        5.62      9.21 o 
  -7   5  18        7.31       17.30      8.28 o 
  -6   5  18       24.99       34.43     10.20 o 
  -5   5  18        4.60        6.21      7.80 o 
  -4   5  18        6.84       11.37     11.16 o 
  -3   5  18       14.56        9.58      9.35 o 
  -2   5  18       22.19       23.11      7.25 o 
  -1   5  18       44.38       49.80      9.96 o 
   0   5  18       97.88      109.68     10.99 o 
   1   5  18        4.98        1.87      9.23 o 
   2   5  18       29.88       34.43      9.78 o 
   3   5  18       36.92       48.71     12.02 o 
  -8   6  18       62.91       66.68     10.15 o 
  -7   6  18       13.79       20.80      8.10 o 
  -6   6  18        2.09       -6.80      8.74 o 
  -5   6  18        3.35        2.25      7.75 o 
  -4   6  18       24.46       22.15      7.76 o 
  -3   6  18       39.42       53.12     11.47 o 
  -2   6  18       70.91       68.72     11.78 o 
  -1   6  18        1.59       -1.40      8.67 o 
   0   6  18       86.81       78.22     10.15 o 
   1   6  18      152.41      187.93     19.99 o 
   2   6  18      111.23      103.86     13.66 o 
  -8   7  18        4.82       10.04      7.85 o 
  -7   7  18       35.20       30.18      7.88 o 
  -6   7  18        3.86        4.88      7.10 o 
  -5   7  18        3.15      -10.09     10.09 o 
  -4   7  18       44.67       53.99     11.90 o 
  -3   7  18        0.38      -10.14     10.14 o 
  -2   7  18       19.29       10.91     10.78 o 
  -1   7  18       77.39       84.37     12.88 o 
   0   7  18       54.47       44.03     22.38 o 
   1   7  18        1.33       -0.97     11.09 o 
   2   7  18        7.07       -2.13     11.26 o 
  -6   8  18        5.83       19.01     10.92 o 
  -5   8  18        7.70        3.64     13.79 o 
  -4   8  18       21.37       18.00     12.43 o 
  -3   8  18        1.73        3.67     10.49 o 
  -2   8  18        3.60        4.49     11.53 o 
  -1   8  18       51.13       42.48     12.15 o 
   0   8  18       26.15       26.72     12.42 o 
  -5   9  18        8.33       12.18     11.47 o 
  -4   9  18        9.11       25.97     11.28 o 
  -3   9  18        2.66       10.82     11.34 o 
  -2   9  18        0.38       17.99     11.34 o 
  -1   9  18       22.48       38.54     13.74 o 
  -8   1  19       33.58       35.34     16.54 o 
  -7   1  19        9.81        8.34      5.92 o 
  -6   1  19        1.00       -3.35      4.89 o 
  -5   1  19        6.39        6.06      5.00 o 
  -4   1  19       11.48        9.16      5.23 o 
  -3   1  19        9.61       13.87      5.10 o 
  -2   1  19        9.14        2.11      5.06 o 
  -1   1  19       12.11        6.20      6.99 o 
   0   1  19        4.23        7.02      5.36 o 
   1   1  19        7.48        2.27      5.41 o 
   2   1  19       20.60       16.12      6.34 o 
  -8   2  19        7.06        6.08     15.72 o 
  -7   2  19        8.33        6.31     10.63 o 
  -6   2  19        4.78       -8.37      8.37 o 
  -5   2  19       13.43       15.44      7.39 o 
  -4   2  19        1.97        3.21      6.67 o 
  -3   2  19        2.33        5.46      4.80 o 
  -2   2  19        3.86        5.81      4.36 o 
  -1   2  19       14.43        6.28      4.57 o 
   0   2  19       63.38       57.87      5.12 o 
   1   2  19       29.82       35.15      5.06 o 
  -7   3  19       16.15       25.29     10.27 o 
  -6   3  19        0.24       -2.37     11.48 o 
  -5   3  19        0.00       -8.19      9.32 o 
  -4   3  19        3.36       -2.65      6.74 o 
  -3   3  19        0.10       -3.43      6.50 o 
  -2   3  19        0.08       -3.95      6.50 o 
  -1   3  19       10.67        7.10      6.82 o 
   0   3  19        4.87       10.36      6.91 o 
   1   3  19       12.27        5.20      9.38 o 
  -7   4  19        2.08       -8.53      8.53 o 
  -6   4  19        5.36       -0.07      9.13 o 
  -5   4  19       21.31       19.90      8.80 o 
  -4   4  19       11.90       17.17      8.69 o 
  -3   4  19        0.81        0.73      7.30 o 
  -2   4  19        7.86        2.18      7.32 o 
  -1   4  19        1.56       10.34      7.61 o 
   0   4  19        5.77       16.80      9.63 o 
   1   4  19        2.67       -4.28      9.41 o 
  -6   5  19        1.94        9.45      8.46 o 
  -5   5  19       10.15       -5.11      8.11 o 
  -4   5  19       51.94       59.62      9.35 o 
  -3   5  19       25.99       14.67      8.37 o 
  -2   5  19        1.60        3.66      9.43 o 
  -1   5  19        1.87       14.73      9.57 o 
   0   5  19        0.52        7.25      9.84 o 
  -5   6  19        7.63        4.02      8.08 o 
  -4   6  19        0.80       -6.06      8.23 o 
  -3   6  19        4.68       -5.49     10.82 o 
  -2   6  19        0.06        9.10     11.39 o 
  -1   6  19       52.74       70.03     10.83 o 
                                                 
